# Supplementary material for: Single-cell sequencing reveals the immune microenvironment landscape related to anti-PD-1 resistance in metastatic colorectal cancer with high microsatellite instability
Source: BMC Med. 2023 Apr 27;21:161. doi: 10.1186/s12916-023-02866-y (PMC10142806; doi:10.1186/s12916-023-02866-y)
Supplement: Supplementary file 1 — Additional file 1: Table S1. Single cell sequencing data of clinical samples from 6 patients with MSI-H/dMMR. [file 12916_2023_2866_MOESM1_ESM.xlsx]

## Sheet: Sheet1
Sample id	Estimated Number of Cells	Mean Reads per Cell	Median Genes per Cell	Number of Reads	Valid Barcodes	Sequencing Saturation	Total Genes Detected	Median UMI Counts per Cell
R1	7824	49801	1168	389644290	0.941	0.525	17971	3962
R2	11773	36936	884	434845616	0.973	0.594	17608	3769
R3	9525	42187	1366	401831188	0.977	0.618	17564	3403
S1	8564	53489	1087	458081288	0.972	0.637	17572	6572
S2	9925	42233	1376	419160347	0.972	0.582	18093	4118
S3	8481	49776	2030	422147786	0.973	0.47	17996	6915
