# Supplementary material for: Single-cell sequencing reveals the immune microenvironment landscape related to anti-PD-1 resistance in metastatic colorectal cancer with high microsatellite instability
Source: BMC Med. 2023 Apr 27;21:161. doi: 10.1186/s12916-023-02866-y (PMC10142806; doi:10.1186/s12916-023-02866-y)
Supplement: Supplementary file 2 — Additional file 2: Table S2. Markers used in cell subtype analysis pipeline. [file 12916_2023_2866_MOESM2_ESM.xlsx]

## Sheet: all_typeCell_cluaster.markers
gene	p_val	avg_log2FC	pct.1	pct.2	p_val_adj	cluster
GZMA	0	3.07152	0.691	0.291	0	CD8+ T-cells
XCL2	0	1.4927	0.803	0.439	0	CD8+ T-cells
IFNG	0	1.72585	0.615	0.287	0	CD8+ T-cells
KRT18	0	-1.96909	0.422	0.752	0	CD8+ T-cells
IL7R	0	2.82702	0.872	0.399	0	CD8+ T-cells
KRT8	0	-2.12562	0.441	0.766	0	CD8+ T-cells
TRBC1	0	2.61729	0.712	0.378	0	CD8+ T-cells
KLRB1	0	2.91327	0.878	0.456	0	CD8+ T-cells
LTB	0	2.10812	0.749	0.444	0	CD8+ T-cells
TRGC2	0	1.53293	0.63	0.306	0	CD8+ T-cells
IFI27	0	-1.77139	0.453	0.755	0	CD8+ T-cells
SOX4	0	-1.08013	0.359	0.757	0	CD8+ T-cells
CCL5	0	4.86591	0.869	0.429	0	CD8+ T-cells
CST7	0	1.94961	0.754	0.356	0	CD8+ T-cells
CD7	0	2.73521	0.836	0.441	0	CD8+ T-cells
TUBA1A	0	1.02359	0.832	0.471	0	CD8+ T-cells
TRBC2	0	3.49707	0.93	0.435	0	CD8+ T-cells
IGHG3	0	-1.23098	0.882	0.554	0	Monocytes
C1QA	0	3.23655	0.96	0.264	0	Monocytes
C1QC	0	2.24735	0.863	0.316	0	Monocytes
C1QB	0	2.95682	0.632	0.271	0	Monocytes
LYZ	0	4.147	0.909	0.502	0	Monocytes
CXCL8	0	3.82748	0.736	0.252	0	Monocytes
G0S2	0	2.30373	0.719	0.291	0	Monocytes
S100A9	0	5.15596	0.885	0.196	0	Monocytes
IL1B	0	2.52354	0.746	0.246	0	Monocytes
DNASE1L3	0	1.07111	0.977	0.388	0	Monocytes
FCN1	0	1.56095	0.755	0.234	0	Monocytes
S100A8	0	5.23598	0.857	0.209	0	Monocytes
MS4A6A	0	1.66539	0.94	0.371	0	Monocytes
PTGS2	0	3.21323	0.646	0.251	0	Monocytes
CCL3L1	0	2.17556	0.734	0.392	0	Monocytes
HSPA6	0	1.62449	0.673	0.268	0	Monocytes
IL1RN	0	1.96464	0.625	0.243	0	Monocytes
IGSF6	0	1.93246	0.645	0.292	0	Monocytes
AIF1	0	3.42435	0.798	0.362	0	Monocytes
LST1	0	2.80997	0.765	0.38	0	Monocytes
CD68	0	1.61442	0.943	0.471	0	Monocytes
CPVL	0	1.25534	0.921	0.335	0	Monocytes
MNDA	0	3.12912	0.763	0.228	0	Monocytes
FGL2	0	2.5766	0.753	0.387	0	Monocytes
FCER1G	0	3.2059	0.844	0.319	0	Monocytes
CYBB	0	1.6031	0.868	0.271	0	Monocytes
FCGR2A	0	1.825	0.698	0.263	0	Monocytes
APOBEC3A	0	1.894	0.661	0.257	0	Monocytes
TYROBP	0	3.67814	0.889	0.339	0	Monocytes
HLA-DQA1	0	1.96831	0.945	0.343	0	Monocytes
CTSB	0	1.80914	0.92	0.584	0	Monocytes
HLA-DQB1	0	1.76326	0.984	0.363	0	Monocytes
CTSZ	0	1.50443	0.953	0.581	0	Monocytes
MPEG1	0	1.05176	0.898	0.29	0	Monocytes
FPR1	0	2.37672	0.655	0.193	0	Monocytes
PLEK	0	1.79286	0.748	0.376	0	Monocytes
BCL2A1	0	1.65656	0.763	0.299	0	Monocytes
JAML	0	1.72365	0.807	0.484	0	Monocytes
SPI1	0	2.79114	0.825	0.274	0	Monocytes
CSTA	0	1.38735	0.786	0.266	0	Monocytes
LGALS1	0	1.01533	0.956	0.535	0	Monocytes
ANPEP	0	1.17596	0.753	0.436	0	Monocytes
FCGR3B	0	2.94578	0.667	0.207	0	Monocytes
PLAUR	0	1.75327	0.643	0.281	0	Monocytes
HLA-DPB1	0	2.27227	0.982	0.459	0	Monocytes
RAB31	0	1.57931	0.719	0.24	0	Monocytes
HLA-DRA	0	3.44876	0.974	0.454	0	Monocytes
TIMP2	0	1.01971	0.749	0.447	0	Monocytes
HLA-DQA2	0	1.29985	0.973	0.327	0	Monocytes
HLA-DPA1	0	2.58717	0.987	0.477	0	Monocytes
HLA-DRB1	0	2.4745	0.968	0.53	0	Monocytes
RNASE6	0	1.008	0.956	0.402	0	Monocytes
PILRA	0	1.41595	0.645	0.303	0	Monocytes
HLA-DRB5	0	1.49036	0.931	0.444	0	Monocytes
IFITM3	0	2.07888	0.852	0.498	0	Monocytes
CD300A	0	1.08811	0.702	0.359	0	Monocytes
RGS2	0	2.31587	0.77	0.47	0	Monocytes
GZMK	3.6559e-277	-1.33906	0.789	0.462	7.3118e-274	Monocytes
FCGR3A	1.68425e-234	1.64738	0.605	0.246	3.3685e-231	Monocytes
SLC11A1	3.09187e-204	1.35118	0.594	0.281	6.18375e-201	Monocytes
PLA2G2A	6.50637e-182	-1.0995	0.934	0.609	1.30127e-178	Monocytes
NCF2	1.18033e-175	2.18875	0.59	0.267	2.36067e-172	Monocytes
NKG7	3.67416e-161	-1.38856	0.72	0.411	7.34832e-158	Monocytes
TREM1	1.20809e-32	1.77653	0.527	0.217	2.41617e-29	Monocytes
S100A12	2.28522e-19	2.05615	0.514	0.196	4.57044e-16	Monocytes
LCN2	0	-1.49876	0.25	0.629	0	B-cells
MUC12	0	-1.13226	0.317	0.638	0	B-cells
FKBP11	0	1.65909	0.925	0.61	0	B-cells
TSPAN8	0	-1.61753	0.398	0.767	0	B-cells
KRT81	0	-2.04693	0.414	0.724	0	B-cells
EPCAM	0	-1.53758	0.382	0.703	0	B-cells
ANXA1	0	-1.35107	0.25	0.588	0	B-cells
SOX41	0	-1.29912	0.388	0.694	0	B-cells
CD79A	0	2.86562	0.913	0.558	0	B-cells
POU2AF1	0	1.06685	0.749	0.446	0	B-cells
MUC4	0	-1.10265	0.364	0.703	0	B-cells
TPM1	0	-1.50636	0.391	0.777	0	B-cells
SMIM22	0	-1.12658	0.454	0.775	0	B-cells
AGR2	0	2.71681	0.853	0.526	0	Epithelial_cells
S100A14	0	1.30756	0.799	0.466	0	Epithelial_cells
KRT19	0	2.46303	0.865	0.563	0	Epithelial_cells
TYROBP1	0	-2.4077	0.222	0.537	0	Epithelial_cells
C15orf48	0	1.12562	0.849	0.545	0	Epithelial_cells
HLA-DQA11	0	-1.47718	0.218	0.56	0	Epithelial_cells
KRT181	0	2.59113	0.917	0.516	0	Epithelial_cells
CEACAM5	0	1.83234	0.737	0.395	0	Epithelial_cells
GZMK1	0	-1.68191	0.302	0.633	0	Epithelial_cells
IL7R1	0	-2.03433	0.33	0.641	0	Epithelial_cells
KRT82	0	2.70743	0.897	0.552	0	Epithelial_cells
HLA-DQB11	0	-1.57052	0.249	0.577	0	Epithelial_cells
EPCAM1	0	2.1184	0.846	0.545	0	Epithelial_cells
LGALS11	0	-2.1225	0.385	0.722	0	Epithelial_cells
HLA-DPB11	0	-2.30632	0.277	0.689	0	Epithelial_cells
IFI271	0	1.75393	0.865	0.562	0	Epithelial_cells
ANXA11	0	-1.47306	0.345	0.651	0	Epithelial_cells
CD79A1	0	-1.40198	0.398	0.733	0	Epithelial_cells
HLA-DPA11	0	-2.43413	0.271	0.718	0	Epithelial_cells
CST71	0	-1.46068	0.231	0.598	0	Epithelial_cells
SLC2A3	0	-1.49628	0.201	0.556	0	Epithelial_cells
ITGB2	0	-1.16076	0.257	0.565	0	Epithelial_cells
TUBA1A1	0	-1.64824	0.354	0.694	0	Epithelial_cells
RGS1	0	-1.74583	0.42	0.788	0	Epithelial_cells
HES1	0	1.01624	0.758	0.414	0	Epithelial_cells
TRBC21	0	-2.56363	0.315	0.715	0	Epithelial_cells
RGS21	0	-1.67544	0.303	0.639	0	Epithelial_cells
ACTA2	0	2.62701	0.87	0.476	0	Fibroblasts
CCL11	0	4.11748	0.847	0.387	0	Fibroblasts
APOE	0	3.25758	0.839	0.373	0	Fibroblasts
TAGLN	0	3.12094	0.877	0.474	0	Fibroblasts
COL1A1	0	5.58366	0.962	0.337	0	Fibroblasts
AGT	0	1.83552	0.734	0.302	0	Fibroblasts
CCL2	0	2.77134	0.773	0.279	0	Fibroblasts
COL1A2	0	5.5086	0.964	0.35	0	Fibroblasts
COL3A1	0	6.00089	0.953	0.359	0	Fibroblasts
PTGDS	0	3.14354	0.864	0.368	0	Fibroblasts
FN1	0	2.29955	0.775	0.301	0	Fibroblasts
POSTN	0	4.5308	0.89	0.309	0	Fibroblasts
ADAMDEC1	0	3.48256	0.826	0.42	0	Fibroblasts
LUM	0	3.69107	0.905	0.311	0	Fibroblasts
COL4A1	0	2.64232	0.886	0.314	0	Fibroblasts
CXCL14	0	6.21614	0.952	0.444	0	Fibroblasts
SPARC	0	3.89979	0.928	0.351	0	Fibroblasts
RARRES2	0	4.05703	0.929	0.358	0	Fibroblasts
SPARCL1	0	1.77599	0.821	0.289	0	Fibroblasts
TPM2	0	3.00798	0.932	0.367	0	Fibroblasts
IGFBP5	0	4.37479	0.89	0.37	0	Fibroblasts
DCN	0	3.98755	0.913	0.316	0	Fibroblasts
COL6A3	0	3.56067	0.91	0.289	0	Fibroblasts
COL12A1	0	1.90405	0.749	0.249	0	Fibroblasts
THY1	0	1.92219	0.816	0.294	0	Fibroblasts
CALD1	0	4.05311	0.967	0.373	0	Fibroblasts
C11orf96	0	2.63941	0.883	0.357	0	Fibroblasts
PPP1R14A	0	1.37139	0.861	0.413	0	Fibroblasts
ACTG2	0	1.29117	0.842	0.39	0	Fibroblasts
CTSK	0	2.10385	0.834	0.366	0	Fibroblasts
COL6A2	0	4.98708	0.956	0.323	0	Fibroblasts
GNG11	0	1.40589	0.816	0.379	0	Fibroblasts
COL5A2	0	2.1063	0.838	0.305	0	Fibroblasts
MYL9	0	2.31152	0.894	0.441	0	Fibroblasts
BGN	0	1.45308	0.731	0.236	0	Fibroblasts
COL4A2	0	2.68322	0.917	0.363	0	Fibroblasts
C1R	0	3.77316	0.928	0.339	0	Fibroblasts
ADH1B	0	1.47022	0.848	0.29	0	Fibroblasts
MYLK	0	1.686	0.8	0.397	0	Fibroblasts
C1S	0	3.44376	0.931	0.397	0	Fibroblasts
VCAN	0	3.08816	0.902	0.338	0	Fibroblasts
IGFBP7	0	4.03453	0.954	0.327	0	Fibroblasts
COL6A1	0	4.07243	0.934	0.295	0	Fibroblasts
CCN1	0	2.07945	0.808	0.442	0	Fibroblasts
FBLN1	0	3.48143	0.937	0.398	0	Fibroblasts
SERPINF1	0	2.81873	0.902	0.479	0	Fibroblasts
CFD	0	3.46251	0.815	0.446	0	Fibroblasts
HHIP	0	1.16726	0.713	0.296	0	Fibroblasts
CXCL12	0	1.29571	0.815	0.301	0	Fibroblasts
TIMP1	0	3.44851	0.947	0.534	0	Fibroblasts
CAV1	0	1.45087	0.807	0.403	0	Fibroblasts
ALKAL2	0	1.53159	0.799	0.237	0	Fibroblasts
SPON2	0	1.68381	0.773	0.402	0	Fibroblasts
MMP2	0	3.3803	0.906	0.284	0	Fibroblasts
PCOLCE	0	3.08999	0.918	0.444	0	Fibroblasts
A2M	0	3.35766	0.917	0.383	0	Fibroblasts
LOXL2	0	1.29235	0.79	0.314	0	Fibroblasts
F3	0	2.28981	0.851	0.305	0	Fibroblasts
IGFBP6	0	1.18053	0.727	0.28	0	Fibroblasts
PLAT	0	2.60205	0.857	0.392	0	Fibroblasts
NNMT	0	1.8712	0.814	0.301	0	Fibroblasts
FILIP1L	0	1.71926	0.771	0.437	0	Fibroblasts
WFDC1	0	1.24394	0.864	0.437	0	Fibroblasts
COL5A1	0	2.78226	0.918	0.287	0	Fibroblasts
ISLR	0	1.26961	0.774	0.37	0	Fibroblasts
TCF21	0	2.15865	0.895	0.344	0	Fibroblasts
PDPN	0	1.20825	0.732	0.251	0	Fibroblasts
PDGFRB	0	1.4217	0.737	0.336	0	Fibroblasts
AKAP12	0	1.19169	0.758	0.237	0	Fibroblasts
ENHO	0	1.1821	0.85	0.422	0	Fibroblasts
AEBP1	0	2.26481	0.871	0.306	0	Fibroblasts
COL18A1	0	2.16947	0.865	0.392	0	Fibroblasts
CH25H	0	1.30436	0.733	0.399	0	Fibroblasts
COL14A1	0	1.60416	0.832	0.226	0	Fibroblasts
HTRA1	0	1.63126	0.827	0.416	0	Fibroblasts
EMILIN1	0	3.21426	0.931	0.308	0	Fibroblasts
PTN	0	1.04588	0.705	0.197	0	Fibroblasts
PDGFRA	0	2.87487	0.87	0.307	0	Fibroblasts
TGFBI	0	2.24469	0.877	0.519	0	Fibroblasts
FSTL1	0	1.98495	0.867	0.403	0	Fibroblasts
SYNPO2	0	1.02431	0.873	0.35	0	Fibroblasts
RBP1	0	2.48904	0.911	0.314	0	Fibroblasts
MDK	0	1.42608	0.858	0.46	0	Fibroblasts
EMID1	0	2.40803	0.934	0.41	0	Fibroblasts
SDC2	0	1.29302	0.754	0.366	0	Fibroblasts
GJA1	0	1.46575	0.776	0.253	0	Fibroblasts
CCDC80	0	1.23311	0.754	0.313	0	Fibroblasts
SERPING1	0	1.70351	0.846	0.294	0	Fibroblasts
LAMA4	0	2.34212	0.884	0.34	0	Fibroblasts
NSG1	0	1.38718	0.861	0.401	0	Fibroblasts
PCDH18	0	1.70797	0.848	0.373	0	Fibroblasts
BMP4	0	2.10608	0.893	0.347	0	Fibroblasts
TRPA1	0	1.32265	0.743	0.359	0	Fibroblasts
SCARA5	0	1.19324	0.733	0.197	0	Fibroblasts
CAVIN1	0	1.49041	0.839	0.337	0	Fibroblasts
MXRA5	0	1.73213	0.798	0.358	0	Fibroblasts
PXDN	0	1.53795	0.8	0.436	0	Fibroblasts
CYGB	0	1.42989	0.767	0.207	0	Fibroblasts
MFAP4	0	2.41435	0.891	0.297	0	Fibroblasts
MFGE8	0	1.84465	0.834	0.35	0	Fibroblasts
CAVIN3	0	1.23137	0.806	0.426	0	Fibroblasts
EDNRB	0	1.64053	0.827	0.346	0	Fibroblasts
CDH11	0	1.58558	0.797	0.278	0	Fibroblasts
NUPR1	0	1.36037	0.8	0.387	0	Fibroblasts
CFH	0	1.76585	0.811	0.295	0	Fibroblasts
FAM3D	0	-1.13358	0.442	0.759	0	Fibroblasts
CDH13	0	1.15488	0.868	0.333	0	Fibroblasts
SERPINH1	0	1.65052	0.791	0.394	0	Fibroblasts
EDIL3	0	1.66796	0.891	0.441	0	Fibroblasts
FBN1	0	1.59965	0.818	0.276	0	Fibroblasts
FHL1	0	1.39169	0.818	0.45	0	Fibroblasts
PLAC9	0	1.57391	0.87	0.336	0	Fibroblasts
LGALS12	0	3.24451	0.948	0.586	0	Fibroblasts
SELENOM	0	2.23835	0.905	0.573	0	Fibroblasts
PLTP	0	1.86712	0.906	0.492	0	Fibroblasts
PTCH1	0	2.0524	0.908	0.414	0	Fibroblasts
FERMT2	0	1.24214	0.776	0.41	0	Fibroblasts
MXRA8	0	1.45102	0.83	0.363	0	Fibroblasts
GPX3	0	1.18528	0.843	0.329	0	Fibroblasts
PMP22	0	1.44752	0.752	0.368	0	Fibroblasts
GGT5	0	1.25903	0.749	0.239	0	Fibroblasts
NID1	0	1.55284	0.829	0.197	0	Fibroblasts
PDGFD	0	1.48918	0.892	0.401	0	Fibroblasts
NEXN	0	1.07637	0.799	0.403	0	Fibroblasts
CNN3	0	1.2618	0.778	0.447	0	Fibroblasts
FHL2	0	1.32614	0.808	0.37	0	Fibroblasts
SOX6	0	1.06624	0.781	0.248	0	Fibroblasts
PITX1	0	1.62564	0.845	0.439	0	Fibroblasts
TIMP21	0	1.79288	0.882	0.478	0	Fibroblasts
MFAP2	0	1.25801	0.838	0.343	0	Fibroblasts
TMEM119	0	1.00924	0.691	0.22	0	Fibroblasts
EFEMP2	0	1.64565	0.847	0.412	0	Fibroblasts
PALLD	0	1.68106	0.846	0.489	0	Fibroblasts
BEX3	0	1.81237	0.921	0.588	0	Fibroblasts
OLFML3	0	1.70047	0.9	0.287	0	Fibroblasts
MRC2	0	1.36412	0.735	0.276	0	Fibroblasts
LAMC1	0	1.44023	0.818	0.322	0	Fibroblasts
LAMB1	0	2.00516	0.879	0.487	0	Fibroblasts
GPC6	0	1.37724	0.853	0.406	0	Fibroblasts
NOVA1	0	1.42849	0.875	0.201	0	Fibroblasts
ECM1	0	1.7551	0.859	0.369	0	Fibroblasts
ADGRL3	0	1.23792	0.863	0.238	0	Fibroblasts
TCF4	0	1.75779	0.874	0.478	0	Fibroblasts
FOXF1	0	1.17607	0.804	0.278	0	Fibroblasts
PROCR	0	1.86437	0.853	0.271	0	Fibroblasts
PLPP1	0	1.39767	0.86	0.357	0	Fibroblasts
MRVI1	0	1.04008	0.818	0.2	0	Fibroblasts
FKBP10	0	1.31422	0.784	0.3	0	Fibroblasts
FAT4	0	1.02596	0.815	0.315	0	Fibroblasts
S100A13	0	2.04576	0.932	0.546	0	Fibroblasts
CLEC11A	0	2.05488	0.889	0.327	0	Fibroblasts
ACTN1	0	1.18836	0.826	0.472	0	Fibroblasts
ENC1	0	1.20819	0.8	0.403	0	Fibroblasts
CERCAM	0	1.14115	0.888	0.448	0	Fibroblasts
EVA1B	0	1.01136	0.746	0.352	0	Fibroblasts
COL4A5	0	1.13581	0.886	0.276	0	Fibroblasts
IFITM31	0	2.05118	0.952	0.537	0	Fibroblasts
MMP23B	0	1.03422	0.871	0.525	0	Fibroblasts
RBPMS	0	1.1158	0.76	0.451	0	Fibroblasts
TUBA1A2	0	1.11637	0.902	0.557	0	Fibroblasts
RUNX1T1	0	1.01794	0.833	0.394	0	Fibroblasts
TSHZ2	0	1.10457	0.795	0.378	0	Fibroblasts
CRISPLD2	2.41594e-296	1.1799	0.712	0.35	4.83188e-293	Fibroblasts
DKK3	5.49236e-288	1.05166	0.714	0.347	1.09847e-284	Fibroblasts
FGFR1	1.29804e-279	1.07207	0.718	0.418	2.59608e-276	Fibroblasts
CD79A2	5.14762e-271	-1.08903	0.246	0.623	1.02952e-267	Fibroblasts
WNT5A	2.84675e-249	1.33958	0.691	0.386	5.6935e-246	Fibroblasts
C2	5.78239e-248	1.04825	0.696	0.366	1.15648e-244	Fibroblasts
SULF1	6.43778e-219	1.53223	0.674	0.325	1.28756e-215	Fibroblasts
PAPPA	1.15202e-217	1.14054	0.656	0.237	2.30404e-214	Fibroblasts
ANTXR1	7.43742e-169	1.01929	0.632	0.247	1.48748e-165	Fibroblasts
PHLDA1	1.23163e-161	1.04454	0.678	0.349	2.46326e-158	Fibroblasts
TMEM158	1.10438e-156	1.05316	0.641	0.331	2.20876e-153	Fibroblasts
MMP1	4.726e-127	2.71994	0.612	0.296	9.45201e-124	Fibroblasts
PLAU	2.19901e-97	1.48461	0.584	0.247	4.39802e-94	Fibroblasts
NRG1	6.6931e-95	1.01644	0.591	0.269	1.33862e-91	Fibroblasts
VWF	0	4.38123	0.96	0.262	0	Endothelial cells
SOX18	0	2.78242	0.942	0.165	0	Endothelial cells
EXOC3L2	0	1.81802	0.867	0.129	0	Endothelial cells
IGFBP71	1.08037e-303	3.59836	0.978	0.342	2.16073e-300	Endothelial cells
PECAM1	5.19465e-296	3.18579	0.959	0.368	1.03893e-292	Endothelial cells
PLVAP	6.37149e-292	4.26998	0.942	0.375	1.2743e-288	Endothelial cells
CAVIN2	3.80672e-289	2.04553	0.932	0.319	7.61344e-286	Endothelial cells
LDB2	2.63721e-275	1.71228	0.896	0.212	5.27442e-272	Endothelial cells
EGFL7	2.29799e-271	3.53541	0.923	0.283	4.59598e-268	Endothelial cells
RAMP3	6.54897e-271	2.64146	0.914	0.252	1.30979e-267	Endothelial cells
HSPG2	3.72296e-268	3.73006	0.93	0.452	7.44592e-265	Endothelial cells
ROBO4	3.31393e-267	1.95713	0.879	0.258	6.62787e-264	Endothelial cells
CLEC14A	7.39608e-263	2.03298	0.872	0.228	1.47922e-259	Endothelial cells
CD93	5.7279e-262	2.31251	0.923	0.23	1.14558e-258	Endothelial cells
SPARC1	1.4e-259	2.80456	0.942	0.365	2.8e-256	Endothelial cells
RAMP2	1.74576e-259	2.82847	0.914	0.4	3.49152e-256	Endothelial cells
SPARCL11	1.25236e-251	3.82543	0.917	0.301	2.50471e-248	Endothelial cells
CPE	3.52647e-250	1.22543	0.919	0.416	7.05294e-247	Endothelial cells
ENG	1.20307e-248	3.46317	0.912	0.446	2.40613e-245	Endothelial cells
GNG111	2.75715e-248	2.86008	0.914	0.388	5.51429e-245	Endothelial cells
CAV11	1.22982e-247	2.50689	0.926	0.412	2.45965e-244	Endothelial cells
COL4A11	1.63874e-245	2.78857	0.919	0.328	3.27748e-242	Endothelial cells
IL33	9.3831e-245	1.34097	0.871	0.192	1.87662e-241	Endothelial cells
CAVIN11	2.09881e-243	2.80116	0.906	0.348	4.19761e-240	Endothelial cells
COL4A21	7.61857e-242	2.74666	0.919	0.377	1.52371e-238	Endothelial cells
AQP1	7.75109e-240	2.13066	0.917	0.435	1.55022e-236	Endothelial cells
CD36	3.67194e-236	1.52431	0.896	0.381	7.34388e-233	Endothelial cells
EMCN	1.46825e-235	1.87412	0.838	0.204	2.9365e-232	Endothelial cells
IGFBP4	1.27229e-232	3.10255	0.908	0.487	2.54459e-229	Endothelial cells
NOVA2	4.66288e-232	1.06262	0.845	0.277	9.32575e-229	Endothelial cells
IFITM32	3.15379e-231	2.34279	0.944	0.547	6.30759e-228	Endothelial cells
TCF41	7.75882e-231	2.39984	0.921	0.487	1.55176e-227	Endothelial cells
ARHGEF15	1.62988e-230	1.20536	0.854	0.351	3.25975e-227	Endothelial cells
CRIP2	2.57388e-225	2.51671	0.888	0.335	5.14777e-222	Endothelial cells
RNASE1	3.30712e-222	2.15234	0.923	0.494	6.61423e-219	Endothelial cells
COL15A1	4.04298e-222	2.98607	0.881	0.29	8.08595e-219	Endothelial cells
DIPK2B	4.08479e-217	1.52578	0.833	0.153	8.16958e-214	Endothelial cells
A2M1	2.144e-216	2.96751	0.899	0.396	4.288e-213	Endothelial cells
CAV2	6.08652e-214	1.46099	0.881	0.374	1.2173e-210	Endothelial cells
CLU	9.7228e-213	1.09272	0.89	0.415	1.94456e-209	Endothelial cells
NEURL1B	3.48469e-209	1.37734	0.871	0.364	6.96939e-206	Endothelial cells
TIE1	2.35014e-206	1.76281	0.853	0.275	4.70029e-203	Endothelial cells
TSPAN18	4.31957e-203	1.30909	0.854	0.423	8.63914e-200	Endothelial cells
ADIRF	5.31941e-201	1.47398	0.899	0.581	1.06388e-197	Endothelial cells
CD34	2.72621e-199	2.22719	0.856	0.224	5.45242e-196	Endothelial cells
KANK3	6.91654e-195	1.15148	0.853	0.46	1.38331e-191	Endothelial cells
WWTR1	8.36489e-195	1.85222	0.871	0.507	1.67298e-191	Endothelial cells
APLNR	1.114e-194	2.8655	0.84	0.279	2.22799e-191	Endothelial cells
MYCT1	5.28609e-194	1.18792	0.822	0.122	1.05722e-190	Endothelial cells
NPDC1	1.01806e-193	1.73486	0.926	0.624	2.03611e-190	Endothelial cells
CALCRL	3.86881e-190	1.92295	0.842	0.233	7.73761e-187	Endothelial cells
FAM110D	6.35154e-189	1.03979	0.793	0.19	1.27031e-185	Endothelial cells
SPNS2	2.55173e-186	1.03498	0.851	0.365	5.10346e-183	Endothelial cells
VWA1	1.37627e-185	2.48549	0.851	0.432	2.75253e-182	Endothelial cells
PRSS23	5.40598e-183	2.25628	0.856	0.423	1.0812e-179	Endothelial cells
ACKR1	1.49026e-179	2.50388	0.822	0.326	2.98051e-176	Endothelial cells
FILIP1	1.56615e-176	1.08722	0.822	0.256	3.1323e-173	Endothelial cells
MGP	2.83545e-176	2.49352	0.842	0.306	5.67089e-173	Endothelial cells
SHE	1.7928e-175	1.10277	0.784	0.244	3.58559e-172	Endothelial cells
NFIB	2.57648e-174	1.96895	0.867	0.558	5.15296e-171	Endothelial cells
ESAM	3.50757e-173	1.8937	0.835	0.303	7.01515e-170	Endothelial cells
NRP1	2.88419e-172	2.0225	0.835	0.252	5.76838e-169	Endothelial cells
CLDN5	9.53272e-172	2.34449	0.817	0.171	1.90654e-168	Endothelial cells
ARHGAP29	3.211e-171	1.96608	0.824	0.328	6.422e-168	Endothelial cells
ADGRL4	1.56086e-169	1.69432	0.815	0.307	3.12171e-166	Endothelial cells
SEMA6B	2.01165e-167	1.16083	0.831	0.368	4.0233e-164	Endothelial cells
EMP2	1.76689e-166	1.4895	0.897	0.503	3.53379e-163	Endothelial cells
EVA1B1	1.40509e-158	1.2004	0.858	0.36	2.81017e-155	Endothelial cells
MCAM	1.95879e-157	1.59057	0.82	0.347	3.91758e-154	Endothelial cells
CNN31	4.58684e-153	1.41715	0.853	0.454	9.17367e-150	Endothelial cells
CD59	5.77443e-153	1.69305	0.863	0.552	1.15489e-149	Endothelial cells
SHANK3	6.70684e-153	1.44908	0.8	0.366	1.34137e-149	Endothelial cells
FSTL11	4.34424e-148	1.49965	0.829	0.415	8.68847e-145	Endothelial cells
TSC22D1	1.84238e-147	1.48835	0.894	0.526	3.68477e-144	Endothelial cells
EPAS1	4.16519e-147	1.78657	0.826	0.4	8.33038e-144	Endothelial cells
CD24	1.92126e-146	-1.35575	0.23	0.705	3.84252e-143	Endothelial cells
TM4SF1	4.8312e-146	1.94345	0.818	0.395	9.6624e-143	Endothelial cells
CDH5	2.73616e-143	1.84682	0.797	0.255	5.47232e-140	Endothelial cells
S100A131	4.55398e-143	1.44051	0.869	0.556	9.10796e-140	Endothelial cells
ERG	1.14975e-139	1.50673	0.782	0.216	2.29949e-136	Endothelial cells
SLCO2A1	4.75386e-139	1.58295	0.79	0.315	9.50772e-136	Endothelial cells
RAI14	7.70401e-139	1.52768	0.793	0.212	1.5408e-135	Endothelial cells
PALMD	1.82589e-138	1.19543	0.772	0.308	3.65179e-135	Endothelial cells
PCDH17	2.39405e-138	1.67307	0.781	0.21	4.78811e-135	Endothelial cells
RGCC	9.60388e-136	2.06067	0.849	0.523	1.92078e-132	Endothelial cells
SELP	4.17495e-135	1.38466	0.766	0.279	8.34991e-132	Endothelial cells
FABP5	2.79612e-134	2.35688	0.865	0.501	5.59224e-131	Endothelial cells
ADGRF5	3.00824e-133	1.62968	0.779	0.212	6.01648e-130	Endothelial cells
FLT1	8.6742e-133	2.3114	0.781	0.236	1.73484e-129	Endothelial cells
PODXL	3.41904e-130	2.09915	0.795	0.402	6.83807e-127	Endothelial cells
CALD11	4.26874e-130	1.26645	0.824	0.389	8.53749e-127	Endothelial cells
HEG1	1.64711e-129	1.78705	0.8	0.431	3.29422e-126	Endothelial cells
LMO2	8.2181e-129	1.33423	0.799	0.34	1.64362e-125	Endothelial cells
MALL	1.13768e-127	1.04761	0.829	0.482	2.27536e-124	Endothelial cells
MMRN2	2.20967e-125	1.64524	0.77	0.211	4.41934e-122	Endothelial cells
JAM2	1.98379e-124	1.25947	0.77	0.294	3.96757e-121	Endothelial cells
NOTCH4	1.30091e-122	1.57024	0.775	0.357	2.60183e-119	Endothelial cells
FSCN1	3.53132e-120	1.43697	0.786	0.383	7.06265e-117	Endothelial cells
EMP1	5.00654e-120	1.47651	0.782	0.394	1.00131e-116	Endothelial cells
COL18A11	1.33687e-119	1.34999	0.802	0.404	2.67373e-116	Endothelial cells
ECSCR	2.38761e-116	1.23547	0.754	0.167	4.77522e-113	Endothelial cells
KDR	1.73969e-113	1.72866	0.748	0.161	3.47938e-110	Endothelial cells
SERPINH11	5.64362e-111	1.07256	0.8	0.403	1.12872e-107	Endothelial cells
GZMA1	3.18876e-109	-1.20712	0.888	0.393	6.37751e-106	Endothelial cells
RASIP1	9.54783e-109	1.33253	0.748	0.188	1.90957e-105	Endothelial cells
FAM43A	5.97759e-108	1.26517	0.788	0.471	1.19552e-104	Endothelial cells
CLDN3	9.44756e-107	-1.08096	0.376	0.724	1.88951e-103	Endothelial cells
PLPP11	3.97565e-106	1.06489	0.797	0.369	7.95131e-103	Endothelial cells
NR2F2	7.46086e-106	1.38559	0.809	0.454	1.49217e-102	Endothelial cells
FAM167B	1.15436e-105	1.74144	0.755	0.429	2.30873e-102	Endothelial cells
PTPRB	4.17647e-105	1.43212	0.764	0.437	8.35295e-102	Endothelial cells
PALM2AKAP2	2.46867e-104	1.65257	0.768	0.439	4.93735e-101	Endothelial cells
TM4SF18	4.47692e-104	1.53035	0.718	0.227	8.95384e-101	Endothelial cells
S1PR1	1.73224e-103	1.12939	0.75	0.287	3.46448e-100	Endothelial cells
HTRA11	3.19088e-103	1.44374	0.773	0.426	6.38176e-100	Endothelial cells
ITGA5	7.42871e-100	1.0612	0.768	0.326	1.48574e-96	Endothelial cells
PLPP3	1.32759e-99	1.5792	0.748	0.414	2.65518e-96	Endothelial cells
CCND1	9.61054e-97	1.39301	0.786	0.443	1.92211e-93	Endothelial cells
NES	3.66918e-96	1.22631	0.741	0.258	7.33835e-93	Endothelial cells
SYNPO	3.62501e-95	1.57911	0.746	0.414	7.25001e-92	Endothelial cells
FZD4	9.68207e-91	1.13577	0.732	0.422	1.93641e-87	Endothelial cells
GASK1B	1.64194e-90	1.47964	0.75	0.448	3.28388e-87	Endothelial cells
RBP5	6.71991e-87	1.22144	0.721	0.333	1.34398e-83	Endothelial cells
THBS1	1.33796e-86	2.03745	0.73	0.374	2.67591e-83	Endothelial cells
TMEM255B	9.07256e-86	1.13551	0.725	0.328	1.81451e-82	Endothelial cells
RHOJ	4.03929e-81	1.00276	0.7	0.157	8.07857e-78	Endothelial cells
GJA11	1.58039e-80	1.13876	0.721	0.266	3.16079e-77	Endothelial cells
CYYR1	9.9872e-80	1.31928	0.709	0.28	1.99744e-76	Endothelial cells
STAB1	3.48703e-76	1.09925	0.721	0.33	6.97407e-73	Endothelial cells
CD71	2.08096e-69	-1.07119	0.919	0.543	4.16193e-66	Endothelial cells
PDGFB	2.34542e-69	1.57033	0.698	0.314	4.69085e-66	Endothelial cells
LAMA41	2.33032e-67	1.23889	0.714	0.355	4.66064e-64	Endothelial cells
ADGRL2	9.02462e-67	1.03077	0.689	0.306	1.80492e-63	Endothelial cells
MAP1B	1.15064e-66	1.36191	0.698	0.325	2.30128e-63	Endothelial cells
TRBC11	4.36095e-61	-1.13407	0.906	0.464	8.72189e-58	Endothelial cells
TIMP3	1.6213e-60	1.73688	0.7	0.347	3.24259e-57	Endothelial cells
CDH131	1.43038e-52	1.06097	0.671	0.348	2.86075e-49	Endothelial cells
CCL4L2	3.40017e-47	-1.32446	0.91	0.479	6.80034e-44	Endothelial cells
NKG71	1.6895e-35	-1.33481	0.845	0.453	3.379e-32	Endothelial cells
TRBC22	5.62767e-34	-1.79975	0.933	0.564	1.12553e-30	Endothelial cells
TGM2	1.0106e-29	1.11352	0.621	0.283	2.02119e-26	Endothelial cells
ADAMTS9	4.40664e-28	1.01118	0.615	0.3	8.81329e-25	Endothelial cells
SPP1	9.79251e-13	1.00971	0.556	0.23	1.9585e-09	Endothelial cells
COX4I2	0	1.39958	0.875	0.16	0	Myocytes
PLN	0	1.06773	0.945	0.256	0	Myocytes
MYL91	1.25391e-292	4.27242	0.996	0.452	2.50782e-289	Myocytes
LMOD1	2.74324e-290	1.35545	0.952	0.243	5.48649e-287	Myocytes
FRZB	2.00734e-286	3.29833	0.976	0.411	4.01469e-283	Myocytes
IGFBP72	3.82126e-283	4.72913	0.998	0.343	7.64253e-280	Myocytes
NOTCH3	1.61684e-277	2.58768	0.956	0.237	3.23368e-274	Myocytes
MYH11	3.51106e-277	3.27782	0.98	0.571	7.02212e-274	Myocytes
TPM21	3.16051e-275	3.56742	0.989	0.381	6.32101e-272	Myocytes
CALD12	1.10616e-273	3.41867	0.993	0.389	2.21232e-270	Myocytes
PTN1	2.49981e-272	1.10588	0.936	0.208	4.99962e-269	Myocytes
PDGFRB1	3.24487e-271	2.8814	0.967	0.344	6.48974e-268	Myocytes
ACTG21	1.93564e-268	2.05658	0.956	0.401	3.87128e-265	Myocytes
C11orf961	2.53082e-263	3.62995	0.969	0.37	5.06164e-260	Myocytes
EDIL31	1.59415e-256	1.32668	0.965	0.452	3.1883e-253	Myocytes
A2M2	4.21541e-256	2.69286	0.98	0.396	8.43081e-253	Myocytes
FHL11	1.67661e-255	1.76667	0.954	0.458	3.35322e-252	Myocytes
ACTA21	1.72149e-255	4.46529	0.969	0.486	3.44298e-252	Myocytes
MCAM1	1.44522e-253	2.59336	0.949	0.347	2.89044e-250	Myocytes
RGS5	1.39968e-252	4.29512	0.945	0.335	2.79937e-249	Myocytes
SOD3	1.09193e-248	2.74705	0.98	0.631	2.18386e-245	Myocytes
PPP1R14A1	2.54996e-248	2.14189	0.949	0.424	5.09992e-245	Myocytes
NR2F21	5.66848e-248	2.73747	0.956	0.453	1.1337e-244	Myocytes
MFGE81	2.94088e-246	2.37001	0.954	0.361	5.88176e-243	Myocytes
CAV12	5.58864e-246	2.82836	0.947	0.413	1.11773e-242	Myocytes
MAP3K20	3.06887e-245	1.81438	0.965	0.388	6.13775e-242	Myocytes
SPARCL12	1.33767e-240	3.32128	0.956	0.302	2.67534e-237	Myocytes
ADIRF1	7.33336e-239	3.61008	0.967	0.581	1.46667e-235	Myocytes
COL4A22	1.91304e-237	2.52208	0.949	0.377	3.82608e-234	Myocytes
RRAD	3.74534e-234	1.05648	0.932	0.298	7.49067e-231	Myocytes
MGP1	2.15745e-233	3.58905	0.923	0.306	4.3149e-230	Myocytes
MSRB3	1.11296e-232	1.40788	0.925	0.233	2.22591e-229	Myocytes
TAGLN1	1.46305e-230	4.05011	0.945	0.484	2.9261e-227	Myocytes
CNN1	2.86497e-229	1.00556	0.877	0.299	5.72995e-226	Myocytes
COL6A21	3.82181e-229	2.00042	0.96	0.339	7.64363e-226	Myocytes
ITGA7	1.82565e-228	1.23639	0.903	0.317	3.6513e-225	Myocytes
COL4A12	4.61607e-227	2.59114	0.936	0.329	9.23214e-224	Myocytes
CRIP21	3.86171e-226	1.92213	0.93	0.335	7.72342e-223	Myocytes
SERPINI1	7.36207e-226	1.54355	0.927	0.34	1.47241e-222	Myocytes
CPE1	1.50942e-225	1.7526	0.921	0.417	3.01884e-222	Myocytes
MYLK1	1.07733e-222	2.32358	0.93	0.406	2.15466e-219	Myocytes
IGFBP51	1.41937e-222	1.7841	0.941	0.383	2.83875e-219	Myocytes
RBPMS1	4.33832e-218	1.47084	0.93	0.458	8.67664e-215	Myocytes
NDUFA4L2	1.79243e-217	2.56702	0.91	0.326	3.58486e-214	Myocytes
RARRES21	6.43797e-217	1.44311	0.945	0.372	1.28759e-213	Myocytes
CCN11	7.38296e-214	2.53049	0.927	0.451	1.47659e-210	Myocytes
SPARC2	2.99914e-213	2.59851	0.932	0.366	5.99827e-210	Myocytes
CAVIN12	7.83012e-213	1.98517	0.923	0.349	1.56602e-209	Myocytes
COL18A12	1.48822e-202	1.84758	0.919	0.404	2.97644e-199	Myocytes
MXRA81	2.4677e-202	1.16891	0.899	0.374	4.9354e-199	Myocytes
CPM	2.26152e-198	1.2004	0.927	0.495	4.52304e-195	Myocytes
LGALS13	1.65454e-197	2.06391	0.974	0.595	3.30907e-194	Myocytes
IFITM33	4.74508e-197	1.89049	0.982	0.547	9.49017e-194	Myocytes
BGN1	4.70277e-196	1.42486	0.888	0.247	9.40553e-193	Myocytes
ARHGAP291	1.77035e-194	1.31857	0.879	0.328	3.5407e-191	Myocytes
EPAS11	9.62892e-194	1.67048	0.91	0.4	1.92578e-190	Myocytes
COL3A11	5.70001e-193	1.64203	0.914	0.374	1.14e-189	Myocytes
GJC1	5.78813e-191	1.17858	0.826	0.24	1.15763e-187	Myocytes
SYNPO21	3.58689e-186	1.89836	0.875	0.363	7.17377e-183	Myocytes
COL1A21	1.0656e-185	1.38764	0.914	0.366	2.1312e-182	Myocytes
CAV21	9.39916e-184	1.49802	0.879	0.375	1.87983e-180	Myocytes
MRVI11	8.82554e-183	1.31656	0.862	0.216	1.76511e-179	Myocytes
NUPR11	8.14711e-178	1.35706	0.941	0.396	1.62942e-174	Myocytes
SELENOM1	1.32384e-176	1.78458	0.936	0.581	2.64768e-173	Myocytes
TSC22D11	3.88508e-175	2.29649	0.965	0.526	7.77016e-172	Myocytes
CSRP2	4.42206e-171	1.96396	0.855	0.299	8.84411e-168	Myocytes
TIMP22	1.17964e-170	1.32977	0.925	0.489	2.35928e-167	Myocytes
NEXN1	1.65049e-170	1.27092	0.875	0.413	3.30098e-167	Myocytes
APP	8.82991e-164	1.41668	0.965	0.659	1.76598e-160	Myocytes
COL1A11	5.77468e-163	1.54259	0.873	0.354	1.15494e-159	Myocytes
COL6A11	7.47566e-162	1.52672	0.87	0.312	1.49513e-158	Myocytes
CAVIN31	2.77793e-160	1.73786	0.862	0.435	5.55586e-157	Myocytes
SLIT3	2.66284e-158	1.29982	0.78	0.191	5.32567e-155	Myocytes
NES1	3.08359e-158	1.21273	0.84	0.258	6.16719e-155	Myocytes
TIMP31	1.69769e-157	1.73221	0.853	0.346	3.39538e-154	Myocytes
WFDC11	4.42098e-157	1.09667	0.848	0.448	8.84196e-154	Myocytes
GUCY1A1	3.82582e-156	1.34423	0.829	0.235	7.65164e-153	Myocytes
REG4	6.64362e-153	-1.30078	0.207	0.769	1.32872e-149	Myocytes
DDR2	7.18138e-153	1.25163	0.844	0.449	1.43628e-149	Myocytes
COX7A1	3.62968e-152	1.31261	0.837	0.338	7.25936e-149	Myocytes
SDC21	5.81362e-152	1.28725	0.842	0.376	1.16272e-148	Myocytes
TNS1	8.22606e-152	1.2056	0.824	0.208	1.64521e-148	Myocytes
HIGD1B	1.13256e-149	1.06516	0.807	0.319	2.26513e-146	Myocytes
CD591	1.41058e-146	1.56009	0.881	0.552	2.82116e-143	Myocytes
LHFPL6	1.7113e-145	1.47784	0.835	0.448	3.4226e-142	Myocytes
EBF1	2.56871e-144	1.21475	0.822	0.282	5.13742e-141	Myocytes
TINAGL1	1.58908e-141	1.65116	0.879	0.535	3.17815e-138	Myocytes
FSTL12	1.0616e-140	1.35446	0.842	0.415	2.1232e-137	Myocytes
GJA4	1.49236e-140	1.3005	0.782	0.157	2.98471e-137	Myocytes
IGLL5	8.08514e-140	-2.21252	0.244	0.719	1.61703e-136	Myocytes
DUT	2.67361e-137	1.1814	0.947	0.587	5.34723e-134	Myocytes
MAP1B1	1.32081e-133	1.26775	0.815	0.324	2.64162e-130	Myocytes
PLAC91	1.51797e-133	1.42052	0.822	0.351	3.03595e-130	Myocytes
FILIP11	8.2243e-127	1.03639	0.791	0.257	1.64486e-123	Myocytes
ADAMTS1	1.46999e-126	1.30595	0.804	0.295	2.93999e-123	Myocytes
CYGB1	9.42325e-126	1.08801	0.796	0.221	1.88465e-122	Myocytes
TCF42	5.20363e-123	1.06554	0.873	0.488	1.04073e-119	Myocytes
PRSS231	3.28393e-119	1.66021	0.807	0.424	6.56786e-116	Myocytes
PDLIM3	1.43943e-118	1.22023	0.791	0.322	2.87886e-115	Myocytes
LAMC11	1.71844e-117	1.10919	0.802	0.335	3.43688e-114	Myocytes
MZB1	9.44799e-117	-1.57134	0.2	0.715	1.8896e-113	Myocytes
FERMT21	2.64714e-116	1.13051	0.798	0.419	5.29428e-113	Myocytes
TFPI	1.02611e-114	1.06627	0.787	0.322	2.05222e-111	Myocytes
LAMA42	4.28041e-111	1.08064	0.798	0.355	8.56082e-108	Myocytes
ID4	1.8125e-110	1.76059	0.785	0.351	3.625e-107	Myocytes
ITGA1	2.04633e-109	1.01854	0.846	0.503	4.09265e-106	Myocytes
TGFB1I1	3.07967e-109	1.1602	0.8	0.482	6.15933e-106	Myocytes
TBX2	1.0342e-108	1.30587	0.771	0.278	2.0684e-105	Myocytes
PCOLCE1	4.81907e-106	1.03917	0.798	0.457	9.63815e-103	Myocytes
FILIP1L1	4.00561e-105	1.23211	0.798	0.445	8.01121e-102	Myocytes
EDNRA	1.93392e-104	1.12189	0.763	0.331	3.86783e-101	Myocytes
SERPING11	6.88459e-104	1.01125	0.793	0.308	1.37692e-100	Myocytes
RGS11	1.15708e-102	-1.38573	0.209	0.656	2.31415e-99	Myocytes
EHD2	8.9575e-100	1.06082	0.769	0.271	1.7915e-96	Myocytes
JAG1	3.66886e-99	1.08847	0.804	0.455	7.33772e-96	Myocytes
COL5A11	5.59091e-98	1.17053	0.771	0.305	1.11818e-94	Myocytes
RAB13	9.03696e-96	1.04186	0.826	0.517	1.80739e-92	Myocytes
FN11	8.57576e-92	1.57862	0.767	0.313	1.71515e-88	Myocytes
S1PR3	1.56051e-90	1.07724	0.752	0.331	3.12102e-87	Myocytes
CRYAB	3.19889e-89	1.24113	0.736	0.18	6.39779e-86	Myocytes
CCN2	4.07604e-88	1.89886	0.767	0.463	8.15208e-85	Myocytes
GGT51	4.19898e-82	1.12156	0.73	0.253	8.39797e-79	Myocytes
COL14A11	1.70881e-81	1.18902	0.732	0.242	3.41761e-78	Myocytes
COL5A3	1.57513e-73	1.45947	0.719	0.408	3.15025e-70	Myocytes
HLA-DRB11	1.92336e-70	-2.04101	0.213	0.599	3.84672e-67	Myocytes
IL7R2	2.51715e-70	-1.50159	0.229	0.529	5.03431e-67	Myocytes
OLFM4	6.54254e-70	-1.80626	0.358	0.671	1.30851e-66	Myocytes
THY11	5.59862e-67	1.54958	0.712	0.308	1.11972e-63	Myocytes
COL6A31	1.22082e-61	1.42082	0.71	0.306	2.44164e-58	Myocytes
TYROBP2	3.4679e-32	-1.48169	0.811	0.418	6.9358e-29	Myocytes
RGS16	6.70399e-28	1.3363	0.633	0.316	1.3408e-24	Myocytes
GATA2	1.73987e-306	3.91382	0.98	0.185	3.47974e-303	HSC
RHEX	2.50305e-304	3.90875	0.959	0.217	5.0061e-301	HSC
MS4A2	7.1244e-298	4.59265	0.977	0.239	1.42488e-294	HSC
TPSAB1	1.36558e-291	7.66123	0.993	0.251	2.73116e-288	HSC
TPSB2	2.15712e-284	7.03929	0.993	0.345	4.31425e-281	HSC
CPA3	1.89065e-283	5.65553	0.975	0.154	3.7813e-280	HSC
KIT	4.11176e-248	3.04169	0.941	0.356	8.22352e-245	HSC
HPGDS	6.12351e-229	3.56744	0.914	0.195	1.2247e-225	HSC
VWA5A	1.34855e-216	3.14735	0.925	0.473	2.6971e-213	HSC
MAOB	1.71058e-215	1.60895	0.852	0.19	3.42116e-212	HSC
TIMP32	3.08426e-213	1.96466	0.905	0.346	6.16852e-210	HSC
ADCYAP1	1.60162e-199	2.41076	0.764	0.098	3.20325e-196	HSC
LTC4S	5.99644e-199	3.57763	0.902	0.418	1.19929e-195	HSC
SLC18A2	7.28771e-196	2.71909	0.843	0.163	1.45754e-192	HSC
PLAT1	4.76201e-188	1.43937	0.886	0.404	9.52402e-185	HSC
RGS13	3.38545e-180	2.05621	0.841	0.211	6.7709e-177	HSC
STMN1	9.72851e-179	2.2025	0.914	0.434	1.9457e-175	HSC
ANXA12	1.16834e-173	2.611	0.911	0.535	2.33668e-170	HSC
CTSG	3.79536e-169	4.17325	0.818	0.179	7.59072e-166	HSC
STXBP6	1.8939e-167	1.73258	0.873	0.541	3.78779e-164	HSC
CAVIN21	6.23537e-165	1.43139	0.827	0.322	1.24707e-161	HSC
FCER1G1	9.43782e-144	1.89028	0.898	0.394	1.88756e-140	HSC
CLU1	1.75062e-122	2.42922	0.8	0.417	3.50123e-119	HSC
PIGR	7.18623e-115	-2.95532	0.38	0.835	1.43725e-111	HSC
KRT83	4.25442e-113	-2.01426	0.202	0.683	8.50883e-110	HSC
ANXA4	1.24534e-108	1.31871	0.873	0.536	2.49067e-105	HSC
ANXA2	2.62985e-106	-1.31855	0.223	0.712	5.25971e-103	HSC
SERPINA1	5.148e-96	-1.18303	0.127	0.548	1.0296e-92	HSC
FCER1A	3.00264e-81	1.3437	0.718	0.32	6.00527e-78	HSC
SMIM221	4.12522e-80	-1.00833	0.373	0.731	8.25045e-77	HSC
LYZ1	4.64152e-77	-2.3017	0.161	0.567	9.28305e-74	HSC
GZMK2	1.78966e-74	-1.29081	0.089	0.515	3.57932e-71	HSC
HDC	1.53148e-65	2.18576	0.668	0.15	3.06295e-62	HSC
LCN21	2.18983e-64	-1.41159	0.141	0.577	4.37966e-61	HSC
IER3	1.40124e-48	-1.01004	0.389	0.715	2.80249e-45	HSC
AGR21	8.15815e-47	-1.77577	0.314	0.649	1.63163e-43	HSC
IL1RL1	1.29599e-37	1.33962	0.591	0.107	2.59198e-34	HSC
KRT191	2.07756e-36	-1.02352	0.359	0.676	4.15513e-33	HSC
KLRB11	9.48378e-34	-1.50554	0.195	0.573	1.89676e-30	HSC
CMA1	1.35164e-31	1.36678	0.586	0.224	2.70327e-28	HSC
CLEC4C	1.34788e-253	1.14378	0.968	0.236	2.69576e-250	DC
LILRA4	2.08638e-199	1.91427	0.972	0.261	4.17277e-196	DC
SCT	1.94572e-151	2.3498	0.968	0.443	3.89143e-148	DC
PLD4	3.72507e-150	1.83668	0.98	0.449	7.45013e-147	DC
SMIM5	3.6058e-149	1.03792	0.968	0.377	7.21159e-146	DC
TCL1A	3.2621e-143	1.74912	0.948	0.314	6.5242e-140	DC
MPEG11	4.49789e-141	2.01496	0.98	0.379	8.99578e-138	DC
DNASE1L31	7.04981e-137	1.19857	0.964	0.474	1.40996e-133	DC
IRF8	7.27797e-133	2.66285	0.968	0.428	1.45559e-129	DC
SERPINF11	7.29314e-132	1.4958	0.984	0.491	1.45863e-128	DC
HLA-DPB12	1.56421e-130	2.51302	0.996	0.536	3.12843e-127	DC
RNASE61	1.85038e-128	1.1746	0.98	0.483	3.70077e-125	DC
MYBL2	3.21834e-128	1.24071	0.964	0.368	6.43667e-125	DC
PTGDS1	3.7383e-128	1.90578	0.968	0.382	7.47659e-125	DC
TPM22	3.54602e-126	1.09452	0.98	0.383	7.09203e-123	DC
LILRB4	4.69056e-126	1.52813	0.928	0.268	9.38112e-123	DC
HLA-DPA12	5.83782e-126	2.39028	0.984	0.551	1.16756e-122	DC
HLA-DQA21	4.27648e-125	1.89265	0.976	0.421	8.55295e-122	DC
GZMB	3.13998e-124	4.02056	0.976	0.337	6.27997e-121	DC
HLA-DRA1	6.84183e-124	2.29789	1	0.53	1.36837e-120	DC
HLA-DRB12	4.91585e-123	2.30364	0.992	0.594	9.8317e-120	DC
MS4A6A1	4.02373e-122	1.57592	0.968	0.454	8.04746e-119	DC
HLA-DQA12	4.15216e-122	2.16965	0.976	0.431	8.30432e-119	DC
TCF43	8.99819e-121	2.71207	0.984	0.489	1.79964e-117	DC
SPINK1	1.56193e-118	-1.21583	0.024	0.667	3.12387e-115	DC
HLA-DRB51	2.49715e-114	1.7907	0.984	0.515	4.9943e-111	DC
HLA-DQB12	1.66919e-110	2.0792	0.964	0.454	3.33838e-107	DC
KRT5	1.10003e-108	2.32745	0.869	0.247	2.20006e-105	DC
GPR183	4.52816e-102	2.32966	0.928	0.491	9.05631e-99	DC
HLA-DMB	1.68336e-101	1.33939	0.952	0.443	3.36671e-98	DC
CD681	1.7687e-98	1.00633	0.98	0.54	3.53739e-95	DC
CCDC88A	3.92849e-97	1.89973	0.912	0.553	7.85697e-94	DC
SPIB	4.69017e-95	1.63946	0.892	0.445	9.38034e-92	DC
CCR7	1.77509e-92	2.26451	0.873	0.315	3.55018e-89	DC
PLAAT3	1.19768e-90	1.77273	0.904	0.477	2.39537e-87	DC
CCL17	1.42319e-89	2.7172	0.876	0.435	2.84639e-86	DC
DUSP5	3.0387e-89	1.71627	0.896	0.446	6.0774e-86	DC
CD4	3.47867e-86	1.06793	0.92	0.43	6.95735e-83	DC
IL3RA	4.42072e-86	2.01466	0.857	0.401	8.84144e-83	DC
TYROBP3	2.78609e-84	1.20166	0.964	0.419	5.57217e-81	DC
LGALS14	5.66627e-84	1.82508	0.964	0.596	1.13325e-80	DC
CLIC3	2.84831e-81	1.33476	0.916	0.392	5.69663e-78	DC
CTSZ1	3.13067e-81	1.33754	0.936	0.635	6.26133e-78	DC
IRF4	5.65585e-78	1.58483	0.845	0.428	1.13117e-74	DC
TPM11	4.28514e-77	-1.48582	0.203	0.723	8.57028e-74	DC
C12orf75	4.26891e-75	1.34641	0.968	0.541	8.53782e-72	DC
TUBB	6.44779e-75	1.28658	0.968	0.634	1.28956e-71	DC
CDKN1A	3.61163e-74	1.25886	0.88	0.493	7.22325e-71	DC
TSPAN13	1.18397e-71	1.77953	0.869	0.527	2.36793e-68	DC
KRT192	1.13691e-61	-1.79273	0.251	0.676	2.27381e-58	DC
TPSB21	1.02726e-60	-1.06813	0.861	0.348	2.05451e-57	DC
PIGR1	1.03462e-59	-3.58597	0.53	0.832	2.06925e-56	DC
CD83	2.18647e-55	1.35133	0.809	0.397	4.37293e-52	DC
EBI3	3.23025e-55	1.62621	0.829	0.298	6.4605e-52	DC
CTSC	1.12198e-53	1.7716	0.884	0.566	2.24396e-50	DC
IGHG2	1.4927e-49	-2.35332	0.952	0.621	2.9854e-46	DC
C15orf481	9.90758e-40	-1.12888	0.335	0.658	1.98152e-36	DC
KLRB12	9.73047e-38	-1.16647	0.956	0.568	1.94609e-34	DC
PLEK1	5.3412e-29	1.17246	0.761	0.431	1.06824e-25	DC
CSF2RA	2.70581e-28	1.41871	0.689	0.296	5.41161e-25	DC
CCL19	3.57299e-27	2.42439	0.669	0.238	7.14597e-24	DC
GZMA2	1.84471e-25	-1.43661	0.821	0.397	3.68942e-22	DC
TRBC23	9.82653e-23	-1.63199	0.96	0.566	1.96531e-19	DC
NRP2	9.02533e-17	1.20036	0.598	0.277	1.80507e-13	DC
GZMK3	2.96439e-11	-1.25287	0.813	0.51	5.92879e-08	DC
CD86	4.72794e-09	1.02889	0.594	0.265	9.45588e-06	DC
LAMP3	9.42112e-07	1.73895	0.562	0.25	0.00188422	DC
