# Supplementary material for: Single-cell sequencing reveals the immune microenvironment landscape related to anti-PD-1 resistance in metastatic colorectal cancer with high microsatellite instability
Source: BMC Med. 2023 Apr 27;21:161. doi: 10.1186/s12916-023-02866-y (PMC10142806; doi:10.1186/s12916-023-02866-y)
Supplement: Supplementary file 3 — Additional file 3: Table S3. Number of cells of 9 cell subtypes in each sample. [file 12916_2023_2866_MOESM3_ESM.xlsx]

## Sheet: Cell_type_stat_table
	CD8+ T-cells	Monocytes	B-cells	Epithelial_cells	Fibroblasts	Endothelial cells	Myocytes	HSC	DC	Total
R1	1309	2546	593	2169	581	210	111	86	74	7679
R2	2168	171	2612	5500	210	30	31	65	10	10797
R3	3735	3125	902	1092	31	11	6	25	93	9020
S1	1525	120	2109	4042	10	1	3	65	5	7880
S2	3400	460	1022	3585	557	48	116	158	23	9369
S3	2137	1536	533	3114	425	256	188	41	46	8276
Total	14274	7958	7771	19502	1814	556	455	440	251	53021
