# Supplementary material for: Single-cell sequencing reveals the immune microenvironment landscape related to anti-PD-1 resistance in metastatic colorectal cancer with high microsatellite instability
Source: BMC Med. 2023 Apr 27;21:161. doi: 10.1186/s12916-023-02866-y (PMC10142806; doi:10.1186/s12916-023-02866-y)
Supplement: Supplementary file 5 — Additional file 5: Table S4. 1623 differentially expressed genes in 9 cell subsets. [file 12916_2023_2866_MOESM5_ESM.xlsx]

## Sheet: train.monocle.DEG
status	family	pval	qval	gene_short_name
OK	negbinomial.size	0	0	IGHG2
OK	negbinomial.size	0	0	IGHGP
OK	negbinomial.size	0	0	TPSAB1
OK	negbinomial.size	0	0	TPSB2
OK	negbinomial.size	0	0	IGHG3
OK	negbinomial.size	0	0	IGLC3
OK	negbinomial.size	0	0	IGLV2-14
OK	negbinomial.size	0	0	IGHA2
OK	negbinomial.size	0	0	IGLC2
OK	negbinomial.size	0	0	IGHM
OK	negbinomial.size	0	0	ZG16
OK	negbinomial.size	0	0	IGLL5
OK	negbinomial.size	0	0	IGHG1
OK	negbinomial.size	0	0	IGLV6-57
OK	negbinomial.size	0	0	IGHA1
OK	negbinomial.size	0	0	ACTA2
OK	negbinomial.size	0	0	ITLN1
OK	negbinomial.size	0	0	CPA3
OK	negbinomial.size	0	0	C1QA
OK	negbinomial.size	0	0	APOE
OK	negbinomial.size	0	0	REG4
OK	negbinomial.size	0	0	SPINK4
OK	negbinomial.size	0	0	REG1A
OK	negbinomial.size	0	0	CXCL13
OK	negbinomial.size	0	0	TAGLN
OK	negbinomial.size	0	0	IGHG4
OK	negbinomial.size	0	0	FABP1
OK	negbinomial.size	0	0	JCHAIN
OK	negbinomial.size	0	0	CLCA1
OK	negbinomial.size	0	0	COL1A1
OK	negbinomial.size	0	0	WFDC2
OK	negbinomial.size	0	0	CXCL9
OK	negbinomial.size	0	0	TFF3
OK	negbinomial.size	0	0	COL1A2
OK	negbinomial.size	0	0	GNLY
OK	negbinomial.size	0	0	COL3A1
OK	negbinomial.size	0	0	CCL19
OK	negbinomial.size	0	0	POSTN
OK	negbinomial.size	0	0	ADAMDEC1
OK	negbinomial.size	0	0	MUC2
OK	negbinomial.size	0	0	LUM
OK	negbinomial.size	0	0	MGP
OK	negbinomial.size	0	0	GZMB
OK	negbinomial.size	0	0	COL4A1
OK	negbinomial.size	0	0	CXCL14
OK	negbinomial.size	0	0	SPARC
OK	negbinomial.size	0	0	SPARCL1
OK	negbinomial.size	0	0	MS4A2
OK	negbinomial.size	0	0	OLFM4
OK	negbinomial.size	0	0	CTSG
OK	negbinomial.size	0	0	CCL4L2
OK	negbinomial.size	0	0	TPM2
OK	negbinomial.size	0	0	IGFBP5
OK	negbinomial.size	0	0	DCN
OK	negbinomial.size	0	0	MYH11
OK	negbinomial.size	0	0	PLA2G2A
OK	negbinomial.size	0	0	FCGBP
OK	negbinomial.size	0	0	LYZ
OK	negbinomial.size	0	0	CXCL8
OK	negbinomial.size	0	0	COL6A3
OK	negbinomial.size	0	0	G0S2
OK	negbinomial.size	0	0	COL12A1
OK	negbinomial.size	0	0	S100A9
OK	negbinomial.size	0	0	CCL3
OK	negbinomial.size	0	0	THY1
OK	negbinomial.size	0	0	TNC
OK	negbinomial.size	0	0	CCL4
OK	negbinomial.size	0	0	MMP11
OK	negbinomial.size	0	0	LCN2
OK	negbinomial.size	0	0	SOX18
OK	negbinomial.size	0	0	CALD1
OK	negbinomial.size	0	0	RGS5
OK	negbinomial.size	0	0	IL1B
OK	negbinomial.size	0	0	NDUFA4L2
OK	negbinomial.size	0	0	GZMA
OK	negbinomial.size	0	0	CHGA
OK	negbinomial.size	0	0	IDO1
OK	negbinomial.size	0	0	FSCN1
OK	negbinomial.size	0	0	C11orf96
OK	negbinomial.size	0	0	S100A8
OK	negbinomial.size	0	0	DERL3
OK	negbinomial.size	0	0	TNFRSF11B
OK	negbinomial.size	0	0	ACTG2
OK	negbinomial.size	0	0	CTSK
OK	negbinomial.size	0	0	IGKC
OK	negbinomial.size	0	0	COL6A2
OK	negbinomial.size	0	0	GNG11
OK	negbinomial.size	0	0	COL5A2
OK	negbinomial.size	0	0	MYL9
OK	negbinomial.size	0	0	BGN
OK	negbinomial.size	0	0	COL4A2
OK	negbinomial.size	0	0	CCL22
OK	negbinomial.size	0	0	C1R
OK	negbinomial.size	0	0	EGFL7
OK	negbinomial.size	0	0	EBI3
OK	negbinomial.size	0	0	MYLK
OK	negbinomial.size	0	0	C1S
OK	negbinomial.size	0	0	VCAN
OK	negbinomial.size	0	0	COL6A1
OK	negbinomial.size	0	0	HPGDS
OK	negbinomial.size	0	0	MZB1
OK	negbinomial.size	0	0	FBLN1
OK	negbinomial.size	0	0	MCAM
OK	negbinomial.size	0	0	RRAD
OK	negbinomial.size	0	0	GATA2
OK	negbinomial.size	0	0	LTC4S
OK	negbinomial.size	0	0	HHIP
OK	negbinomial.size	0	0	AGR2
OK	negbinomial.size	0	0	IL1RN
OK	negbinomial.size	0	0	AIF1
OK	negbinomial.size	0	0	PDLIM4
OK	negbinomial.size	0	0	CKB
OK	negbinomial.size	0	0	ADIRF
OK	negbinomial.size	0	0	MAP1B
OK	negbinomial.size	0	0	MMP2
OK	negbinomial.size	0	0	TNFRSF4
OK	negbinomial.size	0	0	PCOLCE
OK	negbinomial.size	0	0	A2M
OK	negbinomial.size	0	0	LOXL2
OK	negbinomial.size	0	0	H4C3
OK	negbinomial.size	0	0	PLAT
OK	negbinomial.size	0	0	PRSS23
OK	negbinomial.size	0	0	NNMT
OK	negbinomial.size	0	0	C3
OK	negbinomial.size	0	0	FILIP1L
OK	negbinomial.size	0	0	PDGFB
OK	negbinomial.size	0	0	LAMP3
OK	negbinomial.size	0	0	HPGD
OK	negbinomial.size	0	0	TCL1A
OK	negbinomial.size	0	0	PDGFRB
OK	negbinomial.size	0	0	LGALS2
OK	negbinomial.size	0	0	FCER1G
OK	negbinomial.size	0	0	SPINK1
OK	negbinomial.size	0	0	HDC
OK	negbinomial.size	0	0	COL18A1
OK	negbinomial.size	0	0	FAM167B
OK	negbinomial.size	0	0	COL14A1
OK	negbinomial.size	0	0	CLU
OK	negbinomial.size	0	0	EMILIN1
OK	negbinomial.size	0	0	PHGR1
OK	negbinomial.size	0	0	RHEX
OK	negbinomial.size	0	0	STMN1
OK	negbinomial.size	0	0	CRIP2
OK	negbinomial.size	0	0	TRDC
OK	negbinomial.size	0	0	S100A14
OK	negbinomial.size	0	0	FSTL1
OK	negbinomial.size	0	0	PDLIM3
OK	negbinomial.size	0	0	KRT19
OK	negbinomial.size	0	0	MS4A1
OK	negbinomial.size	0	0	TNF
OK	negbinomial.size	0	0	MUC12
OK	negbinomial.size	0	0	TYROBP
OK	negbinomial.size	0	0	C15orf48
OK	negbinomial.size	0	0	LGALS4
OK	negbinomial.size	0	0	HLA-DQA1
OK	negbinomial.size	0	0	ARHGAP29
OK	negbinomial.size	0	0	KRT18
OK	negbinomial.size	0	0	SERPING1
OK	negbinomial.size	0	0	MFAP5
OK	negbinomial.size	0	0	TSPAN8
OK	negbinomial.size	0	0	ID1
OK	negbinomial.size	0	0	GPX2
OK	negbinomial.size	0	0	DKK3
OK	negbinomial.size	0	0	CAVIN1
OK	negbinomial.size	0	0	CEACAM5
OK	negbinomial.size	0	0	MUC5B
OK	negbinomial.size	0	0	GZMK
OK	negbinomial.size	0	0	IL7R
OK	negbinomial.size	0	0	MFGE8
OK	negbinomial.size	0	0	KRT8
OK	negbinomial.size	0	0	HLA-DQB1
OK	negbinomial.size	0	0	RGCC
OK	negbinomial.size	0	0	CAVIN3
OK	negbinomial.size	0	0	CRYAB
OK	negbinomial.size	0	0	COX4I2
OK	negbinomial.size	0	0	SOD3
OK	negbinomial.size	0	0	NUPR1
OK	negbinomial.size	0	0	IL3RA
OK	negbinomial.size	0	0	PTP4A3
OK	negbinomial.size	0	0	CLDN3
OK	negbinomial.size	0	0	TRBC1
OK	negbinomial.size	0	0	NKG7
OK	negbinomial.size	0	0	KLRB1
OK	negbinomial.size	0	0	STMN2
OK	negbinomial.size	0	0	FAM110D
OK	negbinomial.size	0	0	LTB
OK	negbinomial.size	0	0	FAM3D
OK	negbinomial.size	0	0	HMGB2
OK	negbinomial.size	0	0	PLEK
OK	negbinomial.size	0	0	TSPAN1
OK	negbinomial.size	0	0	EPCAM
OK	negbinomial.size	0	0	BCL2A1
OK	negbinomial.size	0	0	CSTA
OK	negbinomial.size	0	0	EXOC3L2
OK	negbinomial.size	0	0	KLF5
OK	negbinomial.size	0	0	LGALS3
OK	negbinomial.size	0	0	LGALS1
OK	negbinomial.size	0	0	H2AZ1
OK	negbinomial.size	0	0	BATF
OK	negbinomial.size	0	0	CSF2RA
OK	negbinomial.size	0	0	VPREB3
OK	negbinomial.size	0	0	CD9
OK	negbinomial.size	0	0	FCGR3B
OK	negbinomial.size	0	0	P2RY6
OK	negbinomial.size	0	0	COX7A1
OK	negbinomial.size	0	0	CHI3L2
OK	negbinomial.size	0	0	FJX1
OK	negbinomial.size	0	0	HLA-DPB1
OK	negbinomial.size	0	0	S100A6
OK	negbinomial.size	0	0	PIGR
OK	negbinomial.size	0	0	IFI27
OK	negbinomial.size	0	0	PHACTR1
OK	negbinomial.size	0	0	LDB2
OK	negbinomial.size	0	0	TCIM
OK	negbinomial.size	0	0	TGFB1I1
OK	negbinomial.size	0	0	HLA-DRA
OK	negbinomial.size	0	0	ANXA1
OK	negbinomial.size	0	0	TIGIT
OK	negbinomial.size	0	0	TIMP2
OK	negbinomial.size	0	0	CTSC
OK	negbinomial.size	0	0	WWTR1
OK	negbinomial.size	0	0	HLA-DQA2
OK	negbinomial.size	0	0	CD79A
OK	negbinomial.size	0	0	CCL5
OK	negbinomial.size	0	0	CDC42EP5
OK	negbinomial.size	0	0	HLA-DPA1
OK	negbinomial.size	0	0	TUBB6
OK	negbinomial.size	0	0	ARHGEF15
OK	negbinomial.size	0	0	HLA-DMB
OK	negbinomial.size	0	0	CLDN4
OK	negbinomial.size	0	0	TUBA1B
OK	negbinomial.size	0	0	HLA-DRB1
OK	negbinomial.size	0	0	EPAS1
OK	negbinomial.size	0	0	TCF4
OK	negbinomial.size	0	0	BASP1
OK	negbinomial.size	0	0	FTL
OK	negbinomial.size	0	0	SHE
OK	negbinomial.size	0	0	S100A13
OK	negbinomial.size	0	0	BCL6B
OK	negbinomial.size	0	0	CST7
OK	negbinomial.size	0	0	MAF
OK	negbinomial.size	0	0	TMEM233
OK	negbinomial.size	0	0	HLA-DRB5
OK	negbinomial.size	0	0	HERPUD1
OK	negbinomial.size	0	0	SLC2A3
OK	negbinomial.size	0	0	TNFRSF13B
OK	negbinomial.size	0	0	BANK1
OK	negbinomial.size	0	0	HEY1
OK	negbinomial.size	0	0	POU2AF1
OK	negbinomial.size	0	0	MUC4
OK	negbinomial.size	0	0	PLAAT3
OK	negbinomial.size	0	0	TPM1
OK	negbinomial.size	0	0	IFITM3
OK	negbinomial.size	0	0	CD7
OK	negbinomial.size	0	0	XBP1
OK	negbinomial.size	0	0	BEX1
OK	negbinomial.size	0	0	RBPMS
OK	negbinomial.size	0	0	SMIM22
OK	negbinomial.size	0	0	CST3
OK	negbinomial.size	0	0	TUBA1A
OK	negbinomial.size	0	0	RGS1
OK	negbinomial.size	0	0	DES
OK	negbinomial.size	0	0	TRBC2
OK	negbinomial.size	0	0	SLC44A4
OK	negbinomial.size	0	0	ITM2A
OK	negbinomial.size	0	0	ALOX5AP
OK	negbinomial.size	0	0	FTH1
OK	negbinomial.size	0	0	EAF2
OK	negbinomial.size	0	0	DSP
OK	negbinomial.size	0	0	TMC5
OK	negbinomial.size	0	0	SPOCK2
OK	negbinomial.size	0	0	TNS1
OK	negbinomial.size	4.94065645841247e-324	3.45845952088873e-323	LEFTY1
OK	negbinomial.size	4.94065645841247e-324	3.45845952088873e-323	TNFRSF18
OK	negbinomial.size	9.38724727098368e-323	6.8181059126092e-322	PI3
OK	negbinomial.size	2.39127772587163e-321	1.73120602302773e-320	ITGB2
OK	negbinomial.size	4.04639763943981e-321	2.91844576998424e-320	CTSH
OK	negbinomial.size	3.55330381578328e-314	2.55377734676302e-313	HSPA1A
OK	negbinomial.size	1.58148548145851e-313	1.1325476673669e-312	ST6GALNAC1
OK	negbinomial.size	1.69445044897439e-313	1.2091114275167e-312	CD83
OK	negbinomial.size	1.68135015633103e-312	1.19549381222408e-311	CLEC14A
OK	negbinomial.size	2.63810534277542e-310	0	MGST1
OK	negbinomial.size	4.11472e-307	2.90502e-306	JSRP1
OK	negbinomial.size	7.75338e-305	5.45467e-304	UBE2S
OK	negbinomial.size	3.41083e-303	2.39117e-302	IGHV3-7
OK	negbinomial.size	8.32317e-303	5.81458e-302	SLPI
OK	negbinomial.size	4.894e-301	3.40704e-300	S100A10
OK	negbinomial.size	4.20653e-300	2.91828e-299	LST1
OK	negbinomial.size	2.31584e-299	1.60106e-298	FKBP11
OK	negbinomial.size	2.67636e-299	1.84392e-298	TUBB
OK	negbinomial.size	1.03578e-296	7.11168e-296	PRAC1
OK	negbinomial.size	6.42298e-296	4.39491e-295	RGS13
OK	negbinomial.size	2.76668e-295	1.88663e-294	TXN
OK	negbinomial.size	9.20382e-294	6.25484e-293	IGHV3-23
OK	negbinomial.size	9.2479e-293	6.26349e-292	TMEM54
OK	negbinomial.size	5.65751e-292	3.81882e-291	IGHD
OK	negbinomial.size	5.39216e-289	3.62745e-288	TRGC2
OK	negbinomial.size	6.66292e-289	4.46729e-288	FCRL5
OK	negbinomial.size	2.23035e-288	1.49038e-287	IRF8
OK	negbinomial.size	1.82685e-284	1.21668e-283	IGKV4-1
OK	negbinomial.size	2.21454e-284	1.46998e-283	IFNG
OK	negbinomial.size	6.00767e-284	3.97461e-283	IGLV3-1
OK	negbinomial.size	6.96322e-284	4.59159e-283	LRMP
OK	negbinomial.size	6.94994e-281	4.56776e-280	GPRC5A
OK	negbinomial.size	1.95451e-276	1.28037e-275	GPR183
OK	negbinomial.size	8.525e-276	5.56632e-275	HOPX
OK	negbinomial.size	1.85287e-274	1.20588e-273	TMEM176B
OK	negbinomial.size	5.85091e-274	3.79549e-273	PRF1
OK	negbinomial.size	4.70934e-273	3.04507e-272	GZMH
OK	negbinomial.size	1.13609e-270	7.32229e-270	MARCHF1
OK	negbinomial.size	6.23372e-264	4.00482e-263	C1QB
OK	negbinomial.size	8.38742e-264	5.37117e-263	CYBB
OK	negbinomial.size	1.46523e-263	9.35314e-263	DUT
OK	negbinomial.size	3.56385e-262	2.2677e-261	CTSZ
OK	negbinomial.size	1.11936e-258	7.09993e-258	CD24
OK	negbinomial.size	2.40975e-258	1.52363e-257	MMP12
OK	negbinomial.size	7.14426e-257	4.50291e-256	GLUL
OK	negbinomial.size	2.8524e-255	1.79217e-254	IGLV2-11
OK	negbinomial.size	8.62558e-255	5.40248e-254	GOLM1
OK	negbinomial.size	1.67087e-253	1.04325e-252	ADH1C
OK	negbinomial.size	1.87167e-252	1.16498e-251	PTTG1
OK	negbinomial.size	5.55117e-252	3.44448e-251	TNFRSF17
OK	negbinomial.size	1.34051e-249	8.29205e-249	KLRD1
OK	negbinomial.size	2.01329e-249	1.24153e-248	C10orf99
OK	negbinomial.size	1.02592e-247	6.30706e-247	IGHV1-24
OK	negbinomial.size	1.82225e-247	1.11682e-246	IGLV2-8
OK	negbinomial.size	3.37947e-247	2.06489e-246	CD72
OK	negbinomial.size	3.85427e-246	2.34781e-245	EHF
OK	negbinomial.size	2.10856e-245	1.28052e-244	TFF1
OK	negbinomial.size	1.14499e-242	6.93241e-242	SPI1
OK	negbinomial.size	2.37037e-241	1.43082e-240	IGHV3-15
OK	negbinomial.size	1.40096e-240	8.43107e-240	SELENBP1
OK	negbinomial.size	2.33015e-239	1.39809e-238	CDX1
OK	negbinomial.size	2.15989e-238	1.29205e-237	AGR3
OK	negbinomial.size	2.98188e-238	1.77844e-237	JAML
OK	negbinomial.size	1.15319e-237	6.85738e-237	IL2RB
OK	negbinomial.size	1.22977e-237	7.29103e-237	SPIB
OK	negbinomial.size	4.76382e-237	2.81601e-236	SELENOP
OK	negbinomial.size	2.55477e-235	1.50573e-234	DSG2
OK	negbinomial.size	4.43759e-232	2.60774e-231	FXYD3
OK	negbinomial.size	1.00676e-231	5.89882e-231	CXCL3
OK	negbinomial.size	6.82327e-230	3.98622e-229	CYP3A5
OK	negbinomial.size	2.8843e-228	1.68013e-227	SLC12A2
OK	negbinomial.size	1.10928e-226	6.44284e-226	ID3
OK	negbinomial.size	3.83066e-225	2.21845e-224	BIRC3
OK	negbinomial.size	3.19685e-224	1.84604e-223	IGKV3-20
OK	negbinomial.size	1.17452e-223	6.7628e-223	LAG3
OK	negbinomial.size	1.50456e-223	8.63827e-223	SERPINA1
OK	negbinomial.size	1.81827e-223	1.04095e-222	ACP5
OK	negbinomial.size	4.77926e-223	2.72828e-222	PRSS3
OK	negbinomial.size	9.44963e-223	5.37902e-222	CAMK2N1
OK	negbinomial.size	2.35447e-222	1.33643e-221	IER3
OK	negbinomial.size	2.62317e-221	1.48473e-220	CCL3L1
OK	negbinomial.size	6.42986e-218	3.62905e-217	CTLA4
OK	negbinomial.size	1.63102e-217	9.17967e-217	DMBT1
OK	negbinomial.size	5.59967e-217	3.14273e-216	H1-2
OK	negbinomial.size	2.3593e-216	1.32042e-215	C19orf33
OK	negbinomial.size	8.64427e-216	4.82437e-215	APOC1
OK	negbinomial.size	3.05761e-215	1.7017e-214	FCGR2B
OK	negbinomial.size	6.50337e-214	3.60937e-213	S100A16
OK	negbinomial.size	7.285e-214	4.03198e-213	C1QC
OK	negbinomial.size	7.54498e-214	4.16433e-213	CDHR5
OK	negbinomial.size	8.63501e-214	4.75282e-213	CD8A
OK	negbinomial.size	4.06673e-213	2.23223e-212	RGS2
OK	negbinomial.size	5.55266e-213	3.03951e-212	GADD45G
OK	negbinomial.size	1.16943e-211	6.38396e-211	LRATD1
OK	negbinomial.size	1.64519e-207	8.95664e-207	PIM2
OK	negbinomial.size	2.99512e-204	1.62616e-203	LMO2
OK	negbinomial.size	8.49296e-204	4.59863e-203	SFN
OK	negbinomial.size	9.09019e-204	4.9087e-203	PALM2AKAP2
OK	negbinomial.size	3.61741e-202	1.94814e-201	TRIM31
OK	negbinomial.size	2.28541e-201	1.22749e-200	FERMT1
OK	negbinomial.size	2.55502e-200	1.36861e-199	CDH17
OK	negbinomial.size	2.42172e-199	1.29374e-198	TTN
OK	negbinomial.size	3.10876e-199	1.65635e-198	RPL22L1
OK	negbinomial.size	5.79563e-199	3.0797e-198	MT1E
OK	negbinomial.size	3.42738e-198	1.81642e-197	GCG
OK	negbinomial.size	3.45377e-198	1.82557e-197	VSIG2
OK	negbinomial.size	6.32977e-198	3.33691e-197	RND3
OK	negbinomial.size	9.31472e-198	4.89758e-197	H1-3
OK	negbinomial.size	2.22773e-197	1.16824e-196	CD38
OK	negbinomial.size	3.11368e-197	1.62857e-196	MT1G
OK	negbinomial.size	1.09743e-196	5.72499e-196	IGLV1-51
OK	negbinomial.size	2.54972e-196	1.32665e-195	IGKV1-39
OK	negbinomial.size	3.94585e-192	2.04774e-191	MNDA
OK	negbinomial.size	2.72792e-185	1.41202e-184	DIPK2B
OK	negbinomial.size	3.21028e-185	1.6574e-184	PCLAF
OK	negbinomial.size	2.79524e-184	1.4394e-183	EMP2
OK	negbinomial.size	2.29717e-183	1.17988e-182	SOX4
OK	negbinomial.size	6.51711e-180	3.33877e-179	DUOX2
OK	negbinomial.size	1.35482e-178	6.92311e-178	PPP1R1B
OK	negbinomial.size	8.62395e-178	4.39557e-177	MUC13
OK	negbinomial.size	6.86922e-176	3.49229e-175	IGFBP2
OK	negbinomial.size	7.42729e-176	3.76643e-175	CES2
OK	negbinomial.size	2.87668e-175	1.45509e-174	CA4
OK	negbinomial.size	5.42915e-175	2.73925e-174	ASS1
OK	negbinomial.size	2.21741e-174	1.11596e-173	B3GNT7
OK	negbinomial.size	1.902e-171	9.54823e-171	ATP8B1
OK	negbinomial.size	4.24235e-171	2.12436e-170	TCEA3
OK	negbinomial.size	4.55723e-171	2.27634e-170	CTSD
OK	negbinomial.size	1.47562e-169	7.35236e-169	IRF4
OK	negbinomial.size	1.5037e-168	7.4736e-168	TST
OK	negbinomial.size	8.485e-168	4.20671e-167	PERP
OK	negbinomial.size	7.3314e-167	3.62577e-166	MISP
OK	negbinomial.size	4.23455e-166	2.08905e-165	AOC1
OK	negbinomial.size	1.9335e-165	9.51512e-165	ATP1B1
OK	negbinomial.size	1.66171e-164	8.15748e-164	RAB25
OK	negbinomial.size	6.48252e-163	3.17453e-162	MARCKSL1
OK	negbinomial.size	3.42232e-162	1.67183e-161	BCAS1
OK	negbinomial.size	3.62753e-162	1.76776e-161	IGHV3-13
OK	negbinomial.size	1.09549e-161	5.32551e-161	CD4
OK	negbinomial.size	5.86152e-160	2.84255e-159	CEACAM7
OK	negbinomial.size	1.43009e-158	6.91845e-158	NPDC1
OK	negbinomial.size	1.95046e-158	9.41307e-158	RANBP1
OK	negbinomial.size	2.30279e-158	1.10867e-157	PLAUR
OK	negbinomial.size	1.26773e-157	6.08876e-157	CFTR
OK	negbinomial.size	3.45095e-157	1.65348e-156	MUC20
OK	negbinomial.size	4.12105e-155	1.96982e-154	IGSF6
OK	negbinomial.size	7.30944e-155	3.4855e-154	ZG16B
OK	negbinomial.size	7.47107e-155	3.5541e-154	SLC26A3
OK	negbinomial.size	1.7996e-154	8.54063e-154	ITGA1
OK	negbinomial.size	1.75128e-153	8.29162e-153	KLF4
OK	negbinomial.size	1.7755e-152	8.38642e-152	B3GALT5
OK	negbinomial.size	2.31134e-152	1.08917e-151	DSC2
OK	negbinomial.size	2.43463e-152	1.14456e-151	CD14
OK	negbinomial.size	4.03136e-151	1.89077e-150	APP
OK	negbinomial.size	5.65484e-151	2.64599e-150	CREB3L1
OK	negbinomial.size	8.24381e-151	3.8484e-150	CTSW
OK	negbinomial.size	1.86639e-150	8.69241e-150	GBP1
OK	negbinomial.size	2.17294e-150	1.00966e-149	CDH1
OK	negbinomial.size	3.2773e-150	1.51927e-149	CCR7
OK	negbinomial.size	5.36005e-150	2.47902e-149	GALNT5
OK	negbinomial.size	2.77032e-149	1.27831e-148	PLPP2
OK	negbinomial.size	3.78878e-149	1.74424e-148	ERBB3
OK	negbinomial.size	1.63917e-148	7.52887e-148	PRDM1
OK	negbinomial.size	1.81319e-148	8.30906e-148	ODC1
OK	negbinomial.size	2.77446e-148	1.26851e-147	CAPG
OK	negbinomial.size	1.43688e-147	6.55452e-147	IGLV3-21
OK	negbinomial.size	3.75499e-147	1.70899e-146	ICOS
OK	negbinomial.size	3.28223e-146	1.49043e-145	PCK1
OK	negbinomial.size	2.9141e-145	1.32027e-144	CCDC88A
OK	negbinomial.size	9.36246e-145	4.23217e-144	S100P
OK	negbinomial.size	2.83352e-144	1.27796e-143	SPINK5
OK	negbinomial.size	7.00867e-143	3.1539e-142	CD55
OK	negbinomial.size	1.14639e-142	5.14716e-142	OTUD1
OK	negbinomial.size	3.35455e-142	1.50278e-141	CD1C
OK	negbinomial.size	3.86788e-142	1.72887e-141	CD40LG
OK	negbinomial.size	4.38361e-142	1.95501e-141	H2AX
OK	negbinomial.size	1.83644e-141	8.17197e-141	ANXA2
OK	negbinomial.size	1.83462e-138	8.1457e-138	SLAMF7
OK	negbinomial.size	2.59132e-137	1.148e-136	CYSTM1
OK	negbinomial.size	5.14671e-137	2.27503e-136	PTGS2
OK	negbinomial.size	1.86695e-136	8.23437e-136	RPA3
OK	negbinomial.size	1.98959e-136	8.75596e-136	IGHV4-34
OK	negbinomial.size	1.09392e-135	4.80362e-135	RAB32
OK	negbinomial.size	2.66622e-135	1.16822e-134	PKP2
OK	negbinomial.size	5.90982e-133	2.58377e-132	IGHV3-48
OK	negbinomial.size	1.2121e-132	5.28771e-132	RGS16
OK	negbinomial.size	1.31887e-132	5.74097e-132	TMEM45B
OK	negbinomial.size	1.58086e-132	6.86641e-132	BHLHE41
OK	negbinomial.size	3.83859e-131	1.66367e-130	CCND1
OK	negbinomial.size	6.64341e-131	2.87306e-130	CEACAM6
OK	negbinomial.size	1.71397e-130	7.39637e-130	VIL1
OK	negbinomial.size	2.06958e-130	8.9117e-130	TMEM176A
OK	negbinomial.size	5.67708e-130	2.43931e-129	KLRC1
OK	negbinomial.size	1.09817e-129	4.70847e-129	UBE2C
OK	negbinomial.size	1.71112e-129	7.3208e-129	PLAC8
OK	negbinomial.size	3.27222e-129	1.39699e-128	FGL2
OK	negbinomial.size	8.84376e-128	3.76756e-127	SPP1
OK	negbinomial.size	9.3502e-128	3.97483e-127	SERINC2
OK	negbinomial.size	1.0162e-127	4.31077e-127	TOP2A
OK	negbinomial.size	1.65462e-127	7.00409e-127	IL18
OK	negbinomial.size	3.37661e-127	1.42631e-126	NXPE4
OK	negbinomial.size	3.74951e-127	1.58049e-126	TSHZ2
OK	negbinomial.size	3.87268e-127	1.62897e-126	CPVL
OK	negbinomial.size	1.2778e-126	5.36354e-126	IGLV3-10
OK	negbinomial.size	1.95271e-126	8.17928e-126	SCIMP
OK	negbinomial.size	1.98919e-125	8.31465e-125	MGST2
OK	negbinomial.size	2.70803e-125	1.12957e-124	CENPM
OK	negbinomial.size	8.92128e-125	3.71348e-124	IFI30
OK	negbinomial.size	7.63119e-124	3.16988e-123	H2BC8
OK	negbinomial.size	7.92136e-124	3.28358e-123	CDKN3
OK	negbinomial.size	8.70068e-124	3.59916e-123	ISG15
OK	negbinomial.size	1.25676e-123	5.18804e-123	BACE2
OK	negbinomial.size	5.91104e-123	2.4351e-122	GSN
OK	negbinomial.size	1.14334e-122	4.70041e-122	SLC28A2
OK	negbinomial.size	1.31117e-122	5.3793e-122	ITGB4
OK	negbinomial.size	1.53278e-122	6.27559e-122	CCNB2
OK	negbinomial.size	3.30199e-122	1.34916e-121	SOX9
OK	negbinomial.size	1.55565e-121	6.34324e-121	CD8B
OK	negbinomial.size	7.43756e-121	3.02652e-120	GNA11
OK	negbinomial.size	1.29835e-120	5.27257e-120	IGHV3-72
OK	negbinomial.size	3.59524e-120	1.45706e-119	TYMS
OK	negbinomial.size	9.12689e-120	3.6914e-119	IL2RA
OK	negbinomial.size	1.43314e-119	5.78466e-119	TRIM2
OK	negbinomial.size	2.59734e-119	1.04627e-118	CCDC144A
OK	negbinomial.size	2.74401e-119	1.10312e-118	IGKV3-15
OK	negbinomial.size	8.68614e-119	3.48492e-118	JPT1
OK	negbinomial.size	2.34484e-118	9.38874e-118	ADM
OK	negbinomial.size	3.63617e-118	1.45301e-117	SCPEP1
OK	negbinomial.size	4.26833e-118	1.70222e-117	GCNT3
OK	negbinomial.size	8.22754e-118	3.27463e-117	FCGR2A
OK	negbinomial.size	3.45946e-117	1.37416e-116	SPINT2
OK	negbinomial.size	1.3615e-116	5.39739e-116	MS4A6A
OK	negbinomial.size	2.68252e-116	1.06132e-115	CXCL1
OK	negbinomial.size	6.66728e-115	2.63265e-114	PDZK1IP1
OK	negbinomial.size	7.22545e-115	2.84743e-114	LAMB3
OK	negbinomial.size	7.54864e-115	2.96893e-114	MT2A
OK	negbinomial.size	2.01373e-114	7.90457e-114	CCR10
OK	negbinomial.size	2.59121e-114	1.01515e-113	VWA5A
OK	negbinomial.size	4.28406e-114	1.67506e-113	MKI67
OK	negbinomial.size	1.2186e-113	4.75539e-113	CA2
OK	negbinomial.size	1.314e-113	5.11768e-113	FAM43A
OK	negbinomial.size	3.66841e-112	1.42597e-111	CD160
OK	negbinomial.size	1.01904e-111	3.95349e-111	AKR1B1
OK	negbinomial.size	2.56758e-111	9.94192e-111	TMPRSS2
OK	negbinomial.size	3.34418e-111	1.29239e-110	IGHV3-21
OK	negbinomial.size	9.18569e-111	3.54305e-110	CTSL
OK	negbinomial.size	1.47202e-110	5.66685e-110	XCL2
OK	negbinomial.size	3.41841e-110	1.31346e-109	MAL2
OK	negbinomial.size	5.79406e-110	2.22198e-109	CENPF
OK	negbinomial.size	6.73642e-110	2.57842e-109	GCHFR
OK	negbinomial.size	2.47239e-109	9.44519e-109	IGLV1-40
OK	negbinomial.size	4.21375e-109	1.60669e-108	RHOQ
OK	negbinomial.size	4.26158e-109	1.62184e-108	DUOXA2
OK	negbinomial.size	1.18455e-108	4.4995e-108	MPEG1
OK	negbinomial.size	1.67695e-108	6.35776e-108	SNX10
OK	negbinomial.size	4.87574e-108	1.84502e-107	S100B
OK	negbinomial.size	2.43452e-107	9.19505e-107	C12orf75
OK	negbinomial.size	2.47592e-107	9.33377e-107	IGHV4-39
OK	negbinomial.size	2.53608e-107	9.54253e-107	KRT20
OK	negbinomial.size	3.72038e-107	1.39724e-106	EGR2
OK	negbinomial.size	1.00496e-106	3.76719e-106	FN1
OK	negbinomial.size	5.02616e-106	1.88057e-105	CCL28
OK	negbinomial.size	7.14194e-106	2.66722e-105	MMP9
OK	negbinomial.size	7.85676e-106	2.9287e-105	PPIC
OK	negbinomial.size	1.09191e-105	4.06263e-105	PLD4
OK	negbinomial.size	9.11434e-105	3.38484e-104	NFIB
OK	negbinomial.size	9.63542e-105	3.57172e-104	CMBL
OK	negbinomial.size	3.83408e-104	1.41861e-103	CCL20
OK	negbinomial.size	4.04806e-104	1.49501e-103	ACTN1
OK	negbinomial.size	1.16129e-103	4.28092e-103	CTSB
OK	negbinomial.size	1.227e-103	4.51482e-103	IGKV1D-16
OK	negbinomial.size	4.07486e-103	1.49661e-102	MAOA
OK	negbinomial.size	6.23991e-103	2.28759e-102	SLC25A5
OK	negbinomial.size	1.26613e-102	4.63321e-102	PCNA
OK	negbinomial.size	8.88475e-102	3.24529e-101	IGKV3-11
OK	negbinomial.size	1.69222e-101	6.16981e-101	IGKV1-5
OK	negbinomial.size	1.02325e-100	3.72396e-100	ICAM1
OK	negbinomial.size	1.07479e-99	3.90441e-99	SLC6A8
OK	negbinomial.size	1.64453e-99	5.96328e-99	TUBB4B
OK	negbinomial.size	7.28628e-99	2.63732e-98	PLS1
OK	negbinomial.size	8.71848e-99	3.15e-98	CDX2
OK	negbinomial.size	1.41593e-98	5.10655e-98	IGLV4-69
OK	negbinomial.size	1.19187e-97	4.29072e-97	C1orf162
OK	negbinomial.size	2.54897e-97	9.1598e-97	PHLDA2
OK	negbinomial.size	7.01959e-97	2.51798e-96	MUC17
OK	negbinomial.size	9.06912e-97	3.24733e-96	TNFAIP2
OK	negbinomial.size	2.01977e-96	7.21914e-96	FFAR2
OK	negbinomial.size	3.09306e-96	1.10356e-95	LAIR2
OK	negbinomial.size	1.20025e-95	4.2747e-95	NOX1
OK	negbinomial.size	1.28482e-95	4.56774e-95	RNASE6
OK	negbinomial.size	3.55609e-95	1.262e-94	PHF19
OK	negbinomial.size	7.7315e-95	2.73893e-94	EPHB2
OK	negbinomial.size	2.33134e-94	8.24428e-94	SUGCT
OK	negbinomial.size	2.89514e-94	1.022e-93	REP15
OK	negbinomial.size	4.83472e-94	1.70366e-93	EBF1
OK	negbinomial.size	8.33614e-94	2.93233e-93	SMC4
OK	negbinomial.size	3.32015e-93	1.16585e-92	H1-0
OK	negbinomial.size	3.76568e-93	1.31997e-92	SNRPD1
OK	negbinomial.size	4.57585e-93	1.60115e-92	AKR1C3
OK	negbinomial.size	8.16398e-93	2.85168e-92	TMEM98
OK	negbinomial.size	1.36241e-92	4.75061e-92	CA12
OK	negbinomial.size	8.36506e-92	2.91174e-91	IL4I1
OK	negbinomial.size	1.74405e-91	6.0602e-91	CA1
OK	negbinomial.size	6.0592e-91	2.10179e-90	RASGRP3
OK	negbinomial.size	1.43926e-90	4.9838e-90	SLC4A4
OK	negbinomial.size	2.54798e-90	8.80773e-90	TSC22D1
OK	negbinomial.size	6.50943e-89	2.24626e-88	MDK
OK	negbinomial.size	1.93989e-88	6.68258e-88	KPNA2
OK	negbinomial.size	4.9434e-88	1.69998e-87	IGLV3-25
OK	negbinomial.size	7.38548e-87	2.53543e-86	CKS2
OK	negbinomial.size	1.054e-86	3.61217e-86	KRTCAP3
OK	negbinomial.size	1.56583e-85	5.35707e-85	HEPH
OK	negbinomial.size	2.17848e-85	7.44034e-85	ARFGEF3
OK	negbinomial.size	7.56186e-85	2.57826e-84	ANXA4
OK	negbinomial.size	1.63302e-84	5.55838e-84	ASRGL1
OK	negbinomial.size	2.46376e-84	8.37176e-84	TNFRSF9
OK	negbinomial.size	2.75069e-84	9.33086e-84	ENTPD8
OK	negbinomial.size	4.35943e-84	1.47629e-83	SDCBP2
OK	negbinomial.size	7.06845e-84	2.38964e-83	EGLN3
OK	negbinomial.size	1.19296e-83	4.02624e-83	FABP2
OK	negbinomial.size	1.21953e-83	4.10896e-83	CKS1B
OK	negbinomial.size	1.53882e-83	5.17604e-83	GALNT3
OK	negbinomial.size	1.66201e-83	5.58099e-83	HOXB13
OK	negbinomial.size	2.38944e-83	8.01024e-83	IGLV7-43
OK	negbinomial.size	2.42037e-83	8.10032e-83	CCDC71L
OK	negbinomial.size	2.90709e-83	9.71298e-83	DUSP4
OK	negbinomial.size	4.50579e-83	1.50293e-82	RARRES2
OK	negbinomial.size	6.16887e-83	2.05424e-82	CGN
OK	negbinomial.size	4.78276e-82	1.59001e-81	FFAR4
OK	negbinomial.size	5.31071e-82	1.76259e-81	IGHV2-5
OK	negbinomial.size	6.30319e-82	2.08852e-81	AP1M2
OK	negbinomial.size	7.36436e-82	2.43609e-81	TOX3
OK	negbinomial.size	1.58195e-81	5.22435e-81	H2AC20
OK	negbinomial.size	2.13562e-81	7.04119e-81	SELENOM
OK	negbinomial.size	2.68194e-81	8.82787e-81	SPDEF
OK	negbinomial.size	2.82263e-81	9.2757e-81	PHLDA1
OK	negbinomial.size	5.62169e-81	1.84436e-80	IFIT3
OK	negbinomial.size	6.9963e-81	2.29158e-80	STAP2
OK	negbinomial.size	7.22144e-81	2.36145e-80	PECAM1
OK	negbinomial.size	1.80316e-80	5.88679e-80	PARM1
OK	negbinomial.size	1.92903e-80	6.28745e-80	IGHV3-30
OK	negbinomial.size	2.27558e-79	7.4049e-79	FPR1
OK	negbinomial.size	2.43504e-79	7.9109e-79	PYY
OK	negbinomial.size	2.96709e-79	9.62378e-79	ESRP1
OK	negbinomial.size	4.792e-79	1.55177e-78	KIAA1324
OK	negbinomial.size	1.06795e-78	3.45268e-78	FUCA1
OK	negbinomial.size	3.64499e-78	1.17652e-77	PLA2G10
OK	negbinomial.size	4.49389e-78	1.44819e-77	PLCB4
OK	negbinomial.size	6.45531e-78	2.07693e-77	CDK1
OK	negbinomial.size	7.79967e-78	2.50542e-77	DNASE1L3
OK	negbinomial.size	8.92038e-78	2.86082e-77	TK1
OK	negbinomial.size	1.13113e-77	3.62178e-77	TNFRSF11A
OK	negbinomial.size	1.18656e-77	3.79318e-77	PTGDS
OK	negbinomial.size	1.36208e-77	4.34733e-77	LMO7
OK	negbinomial.size	4.02679e-77	1.28318e-76	IMPA2
OK	negbinomial.size	7.36279e-77	2.34249e-76	IGLV2-23
OK	negbinomial.size	1.40393e-76	4.45954e-76	CXCL2
OK	negbinomial.size	1.5771e-76	5.00166e-76	MAD2L1
OK	negbinomial.size	1.62988e-76	5.16085e-76	FOXA2
OK	negbinomial.size	1.70661e-76	5.39526e-76	NCF2
OK	negbinomial.size	2.85184e-76	9.00156e-76	LTA
OK	negbinomial.size	2.98541e-76	9.40827e-76	SGK1
OK	negbinomial.size	3.66124e-76	1.15199e-75	ANXA3
OK	negbinomial.size	4.90326e-76	1.54036e-75	DUSP5
OK	negbinomial.size	6.72626e-76	2.10974e-75	GDF15
OK	negbinomial.size	7.45683e-76	2.33523e-75	RAB13
OK	negbinomial.size	8.42339e-76	2.63379e-75	CD86
OK	negbinomial.size	1.0582e-75	3.30356e-75	LILRB1
OK	negbinomial.size	1.15687e-75	3.60598e-75	MS4A7
OK	negbinomial.size	3.44801e-75	1.07307e-74	MMP1
OK	negbinomial.size	8.80024e-75	2.73451e-74	CXADR
OK	negbinomial.size	1.67226e-74	5.18816e-74	TMEM238
OK	negbinomial.size	1.45149e-73	4.49624e-73	CCND2
OK	negbinomial.size	3.15615e-73	9.76158e-73	MUC3A
OK	negbinomial.size	4.23101e-73	1.30658e-72	PLIN2
OK	negbinomial.size	6.20401e-73	1.9129e-72	SLC18A2
OK	negbinomial.size	7.78843e-73	2.39773e-72	PPP1R14D
OK	negbinomial.size	1.27178e-72	3.90924e-72	FABP5
OK	negbinomial.size	1.66406e-72	5.10722e-72	BCL2L15
OK	negbinomial.size	2.32533e-72	7.12579e-72	LDLR
OK	negbinomial.size	6.32295e-72	1.93465e-71	NOS2
OK	negbinomial.size	6.5524e-72	2.00179e-71	CENPK
OK	negbinomial.size	9.13801e-72	2.78744e-71	FOXP3
OK	negbinomial.size	1.17077e-71	3.56585e-71	GPA33
OK	negbinomial.size	1.67421e-71	5.09142e-71	ACSL4
OK	negbinomial.size	1.72788e-71	5.24666e-71	PAPSS2
OK	negbinomial.size	1.7732e-71	5.37609e-71	IFIT2
OK	negbinomial.size	2.07331e-71	6.27648e-71	IGLV1-47
OK	negbinomial.size	3.99784e-71	1.20842e-70	C9orf152
OK	negbinomial.size	4.95984e-71	1.49694e-70	NR2F2
OK	negbinomial.size	7.65752e-71	2.30765e-70	IGLV7-46
OK	negbinomial.size	1.75721e-70	5.2875e-70	EFNA1
OK	negbinomial.size	2.5993e-70	7.80963e-70	RHBDL2
OK	negbinomial.size	2.74855e-70	8.24564e-70	HCK
OK	negbinomial.size	4.30945e-70	1.2909e-69	B3GNT6
OK	negbinomial.size	1.23966e-69	3.70785e-69	LAIR1
OK	negbinomial.size	1.70306e-69	5.08626e-69	PCSK1
OK	negbinomial.size	2.75349e-69	8.21117e-69	GPNMB
OK	negbinomial.size	1.0127e-68	3.01545e-68	CCNB1
OK	negbinomial.size	2.44833e-68	7.27942e-68	IGHV3-43
OK	negbinomial.size	5.28591e-68	1.56928e-67	IGHV3-49
OK	negbinomial.size	5.87331e-68	1.74108e-67	HK2
OK	negbinomial.size	8.64785e-68	2.55976e-67	S100A2
OK	negbinomial.size	5.94623e-67	1.75748e-66	TMEM141
OK	negbinomial.size	1.89181e-66	5.58322e-66	CLRN3
OK	negbinomial.size	3.05067e-66	8.99003e-66	EFNB2
OK	negbinomial.size	3.23639e-66	9.52328e-66	IGHV1-18
OK	negbinomial.size	3.58773e-66	1.05416e-65	P2RY13
OK	negbinomial.size	3.5969e-66	1.0553e-65	HSD11B2
OK	negbinomial.size	7.8008e-66	2.28534e-65	HCAR3
OK	negbinomial.size	1.61152e-65	4.71422e-65	GUCA2A
OK	negbinomial.size	1.79747e-65	5.25051e-65	RNASE1
OK	negbinomial.size	2.14353e-65	6.25223e-65	TINAGL1
OK	negbinomial.size	2.26585e-65	6.59938e-65	CD68
OK	negbinomial.size	2.56518e-65	7.46031e-65	SNORC
OK	negbinomial.size	2.72571e-65	7.91566e-65	ANXA13
OK	negbinomial.size	4.47966e-65	1.29904e-64	SCD
OK	negbinomial.size	6.8145e-65	1.97324e-64	NOXO1
OK	negbinomial.size	1.09885e-64	3.17729e-64	TRABD2A
OK	negbinomial.size	1.33558e-64	3.85621e-64	CLEC10A
OK	negbinomial.size	5.22294e-64	1.50583e-63	ITGAX
OK	negbinomial.size	5.73439e-64	1.65091e-63	LAD1
OK	negbinomial.size	7.41311e-64	2.13113e-63	HMGA1
OK	negbinomial.size	1.27507e-63	3.66034e-63	TNIP3
OK	negbinomial.size	1.41016e-63	4.04233e-63	RARRES1
OK	negbinomial.size	1.69015e-63	4.83799e-63	WARS1
OK	negbinomial.size	4.28837e-63	1.22578e-62	ZWINT
OK	negbinomial.size	4.30536e-63	1.22887e-62	SNRPF
OK	negbinomial.size	6.13012e-63	1.74722e-62	EPHB3
OK	negbinomial.size	2.34291e-62	6.66828e-62	CMTM4
OK	negbinomial.size	2.41789e-62	6.87189e-62	ACVRL1
OK	negbinomial.size	2.8409e-62	8.06268e-62	UACA
OK	negbinomial.size	3.08156e-62	8.73327e-62	ETHE1
OK	negbinomial.size	4.70665e-62	1.332e-61	HES1
OK	negbinomial.size	8.99664e-62	2.54247e-61	XCL1
OK	negbinomial.size	1.21485e-61	3.42834e-61	MT1M
OK	negbinomial.size	1.72519e-61	4.86168e-61	RAB31
OK	negbinomial.size	1.06157e-60	2.98734e-60	LSR
OK	negbinomial.size	1.51301e-60	4.25176e-60	PALLD
OK	negbinomial.size	1.59217e-60	4.46792e-60	RHOBTB3
OK	negbinomial.size	1.91402e-60	5.36354e-60	TNFSF13B
OK	negbinomial.size	1.94342e-60	5.43831e-60	HMMR
OK	negbinomial.size	2.83541e-60	7.92329e-60	CKAP4
OK	negbinomial.size	3.08934e-60	8.62081e-60	REG3A
OK	negbinomial.size	3.45873e-60	9.63814e-60	NUF2
OK	negbinomial.size	3.95338e-60	1.10012e-59	KCNE3
OK	negbinomial.size	5.79389e-60	1.61004e-59	DHFR
OK	negbinomial.size	8.0068e-60	2.22189e-59	TNFAIP6
OK	negbinomial.size	1.44636e-59	4.00807e-59	IGHV6-1
OK	negbinomial.size	2.3443e-59	6.48742e-59	ADAM9
OK	negbinomial.size	3.1255e-59	8.63728e-59	AURKB
OK	negbinomial.size	6.72034e-59	1.85459e-58	PRR15L
OK	negbinomial.size	1.08986e-58	3.00351e-58	MYBL2
OK	negbinomial.size	2.65321e-58	7.28174e-58	RAMP3
OK	negbinomial.size	2.65321e-58	7.28174e-58	FCN3
OK	negbinomial.size	2.65321e-58	7.28174e-58	ADAMTS5
OK	negbinomial.size	5.3233e-58	1.45898e-57	BIRC5
OK	negbinomial.size	8.4482e-58	2.31226e-57	CDA
OK	negbinomial.size	1.30361e-57	3.56308e-57	CXCL16
OK	negbinomial.size	1.40797e-57	3.84307e-57	TSPAN6
OK	negbinomial.size	1.98928e-57	5.42234e-57	STXBP6
OK	negbinomial.size	2.24876e-57	6.12129e-57	TPX2
OK	negbinomial.size	2.86733e-57	7.79446e-57	RRM2
OK	negbinomial.size	3.82045e-57	1.03713e-56	CDC20
OK	negbinomial.size	8.13105e-57	2.20432e-56	IGHV1-46
OK	negbinomial.size	1.30912e-56	3.54419e-56	AICDA
OK	negbinomial.size	2.32641e-56	6.2898e-56	MYB
OK	negbinomial.size	3.68687e-56	9.95454e-56	KIT
OK	negbinomial.size	3.70844e-56	9.99928e-56	FCGR3A
OK	negbinomial.size	3.71938e-56	1.00152e-55	MUC5AC
OK	negbinomial.size	1.07887e-55	2.9012e-55	TUBA1C
OK	negbinomial.size	1.0527e-54	2.82702e-54	SMIM31
OK	negbinomial.size	1.09267e-54	2.93042e-54	PRSS22
OK	negbinomial.size	1.55301e-54	4.15939e-54	MCM6
OK	negbinomial.size	2.10529e-54	5.63102e-54	IGKV1-27
OK	negbinomial.size	2.74467e-54	7.33136e-54	ALDH2
OK	negbinomial.size	3.42188e-54	9.12807e-54	TSPAN15
OK	negbinomial.size	6.7368e-54	1.79468e-53	TESC
OK	negbinomial.size	9.21782e-54	2.45236e-53	CDCA3
OK	negbinomial.size	9.44357e-54	2.50908e-53	TMEM238L
OK	negbinomial.size	9.53879e-54	2.53101e-53	LY6D
OK	negbinomial.size	1.2379e-53	3.28028e-53	FCER1A
OK	negbinomial.size	1.74039e-53	4.6057e-53	IGKV2-24
OK	negbinomial.size	1.91564e-53	5.06277e-53	IGKV1-9
OK	negbinomial.size	2.42318e-53	6.39566e-53	PON2
OK	negbinomial.size	2.95784e-53	7.79652e-53	IGHV3-74
OK	negbinomial.size	3.74594e-53	9.86084e-53	CPE
OK	negbinomial.size	5.64167e-53	1.48316e-52	IGKV1-17
OK	negbinomial.size	6.5514e-53	1.72007e-52	CRTAM
OK	negbinomial.size	7.0065e-53	1.83714e-52	RTKN2
OK	negbinomial.size	7.29431e-53	1.9101e-52	CXorf21
OK	negbinomial.size	7.72053e-53	2.01906e-52	INSL5
OK	negbinomial.size	1.06414e-52	2.77928e-52	GINS2
OK	negbinomial.size	2.38009e-52	6.20812e-52	F2R
OK	negbinomial.size	2.55211e-52	6.64812e-52	IGKV1-16
OK	negbinomial.size	2.90404e-52	7.55504e-52	MALL
OK	negbinomial.size	3.34798e-52	8.69866e-52	CFP
OK	negbinomial.size	3.89701e-52	1.0112e-51	CDS1
OK	negbinomial.size	6.26775e-52	1.62425e-51	C3AR1
OK	negbinomial.size	6.92924e-52	1.79335e-51	SULT1B1
OK	negbinomial.size	6.97936e-52	1.80398e-51	IL21
OK	negbinomial.size	1.12419e-51	2.90198e-51	ACY3
OK	negbinomial.size	1.48945e-51	3.83991e-51	PTAFR
OK	negbinomial.size	1.73007e-51	4.4545e-51	CLEC7A
OK	negbinomial.size	1.86065e-51	4.78452e-51	SLC40A1
OK	negbinomial.size	2.91473e-51	7.48538e-51	JAG1
OK	negbinomial.size	3.36216e-51	8.62336e-51	SLC39A5
OK	negbinomial.size	7.27968e-51	1.86472e-50	IGLV1-44
OK	negbinomial.size	9.43632e-51	2.41405e-50	FHL2
OK	negbinomial.size	1.29342e-50	3.30468e-50	DDAH1
OK	negbinomial.size	1.57399e-50	4.0164e-50	SMC2
OK	negbinomial.size	2.32473e-50	5.9245e-50	MCM3
OK	negbinomial.size	3.09875e-50	7.887e-50	IGHV3-64
OK	negbinomial.size	3.34582e-50	8.50503e-50	PMP22
OK	negbinomial.size	3.54088e-50	8.98943e-50	CKMT1B
OK	negbinomial.size	5.81019e-50	1.47319e-49	IGHV3-33
OK	negbinomial.size	9.00787e-50	2.28108e-49	UBE2T
OK	negbinomial.size	2.65642e-49	6.71838e-49	LYAR
OK	negbinomial.size	3.04335e-49	7.68725e-49	TGFBI
OK	negbinomial.size	5.0479e-49	1.27345e-48	FAM177B
OK	negbinomial.size	6.25883e-49	1.57694e-48	KRT17
OK	negbinomial.size	7.64848e-49	1.92464e-48	H2BC9
OK	negbinomial.size	9.70008e-49	2.43783e-48	MT1X
OK	negbinomial.size	1.04167e-48	2.61464e-48	TRPM6
OK	negbinomial.size	1.07815e-48	2.70281e-48	BEST4
OK	negbinomial.size	1.24666e-48	3.12134e-48	SERPINB1
OK	negbinomial.size	1.54807e-48	3.87114e-48	IGHV4-59
OK	negbinomial.size	2.89281e-47	7.22481e-47	PRUNE2
OK	negbinomial.size	2.91509e-47	7.27135e-47	ANG
OK	negbinomial.size	4.1027e-47	1.02209e-46	ASPM
OK	negbinomial.size	4.41716e-47	1.09906e-46	AKAP12
OK	negbinomial.size	5.81467e-47	1.44499e-46	IGHV3-53
OK	negbinomial.size	5.86454e-47	1.45557e-46	AKR7A3
OK	negbinomial.size	1.78021e-46	4.41297e-46	FEN1
OK	negbinomial.size	2.16938e-46	5.37103e-46	TRIM15
OK	negbinomial.size	2.88695e-46	7.13877e-46	HES4
OK	negbinomial.size	3.04651e-46	7.52402e-46	OSM
OK	negbinomial.size	3.73334e-46	9.2089e-46	ARL6IP1
OK	negbinomial.size	3.94115e-46	9.70953e-46	MCM7
OK	negbinomial.size	5.58206e-46	1.37352e-45	CENPU
OK	negbinomial.size	1.28106e-45	3.14828e-45	DHRS11
OK	negbinomial.size	1.466e-45	3.59837e-45	IFI6
OK	negbinomial.size	1.56284e-45	3.83136e-45	CLIC3
OK	negbinomial.size	1.58503e-45	3.881e-45	PKIB
OK	negbinomial.size	1.90044e-45	4.64758e-45	MAFB
OK	negbinomial.size	4.52755e-45	1.10587e-44	H1-5
OK	negbinomial.size	4.7822e-45	1.16665e-44	FCRL4
OK	negbinomial.size	6.00828e-45	1.46397e-44	CDCA7
OK	negbinomial.size	7.86031e-45	1.9129e-44	LAMB1
OK	negbinomial.size	1.32158e-44	3.21231e-44	ACAT2
OK	negbinomial.size	2.0924e-44	5.07972e-44	ALYREF
OK	negbinomial.size	2.61252e-44	6.33472e-44	CXCL10
OK	negbinomial.size	3.64231e-44	8.82102e-44	PLBD1
OK	negbinomial.size	5.57659e-44	1.34891e-43	SIAE
OK	negbinomial.size	7.94626e-44	1.91979e-43	TPH1
OK	negbinomial.size	1.15859e-43	2.79573e-43	IL1R1
OK	negbinomial.size	1.29359e-43	3.11772e-43	RHOB
OK	negbinomial.size	2.25482e-43	5.42788e-43	TRGC1
OK	negbinomial.size	2.4641e-43	5.92452e-43	TUBB2B
OK	negbinomial.size	3.68289e-43	8.84425e-43	SPAG4
OK	negbinomial.size	3.91327e-43	9.38621e-43	CEACAM1
OK	negbinomial.size	4.17917e-43	1.0012e-42	CLSPN
OK	negbinomial.size	6.18524e-43	1.48001e-42	CLCA4
OK	negbinomial.size	7.13178e-43	1.70446e-42	SIRPA
OK	negbinomial.size	1.02775e-42	2.45335e-42	ASF1B
OK	negbinomial.size	1.03578e-42	2.46956e-42	CYB5D2
OK	negbinomial.size	1.34971e-42	3.21421e-42	GMNN
OK	negbinomial.size	1.49517e-42	3.55636e-42	RRM1
OK	negbinomial.size	2.9235e-42	6.94549e-42	IL1R2
OK	negbinomial.size	2.98295e-42	7.07831e-42	WLS
OK	negbinomial.size	3.42289e-42	8.11262e-42	SLC6A14
OK	negbinomial.size	3.74737e-42	8.87114e-42	CAMP
OK	negbinomial.size	5.03279e-42	1.19e-41	CTDSPL
OK	negbinomial.size	6.25739e-42	1.47781e-41	MND1
OK	negbinomial.size	6.62135e-42	1.56192e-41	ALDH1A1
OK	negbinomial.size	7.51342e-42	1.77026e-41	KCNK1
OK	negbinomial.size	7.68479e-42	1.8085e-41	ZNF683
OK	negbinomial.size	1.0133e-41	2.38186e-41	CD300A
OK	negbinomial.size	1.04168e-41	2.44569e-41	INSR
OK	negbinomial.size	1.18044e-41	2.76822e-41	NECTIN3
OK	negbinomial.size	1.2198e-41	2.85524e-41	GTSE1
OK	negbinomial.size	1.22041e-41	2.85524e-41	CCR1
OK	negbinomial.size	1.51284e-41	3.53528e-41	COL17A1
OK	negbinomial.size	2.55924e-41	5.97356e-41	CD70
OK	negbinomial.size	5.72632e-41	1.33503e-40	SNX7
OK	negbinomial.size	8.64232e-41	2.01251e-40	CSF1R
OK	negbinomial.size	9.33309e-41	2.17084e-40	RNF186
OK	negbinomial.size	1.04063e-40	2.41766e-40	ENC1
OK	negbinomial.size	1.26225e-40	2.92912e-40	SLC22A18
OK	negbinomial.size	1.42881e-40	3.31179e-40	TUBB2A
OK	negbinomial.size	2.64341e-40	6.11996e-40	SPRY1
OK	negbinomial.size	7.08387e-40	1.63814e-39	COL16A1
OK	negbinomial.size	7.3953e-40	1.70819e-39	NQO1
OK	negbinomial.size	1.62168e-39	3.74148e-39	FCN1
OK	negbinomial.size	3.84185e-39	8.85354e-39	PLAU
OK	negbinomial.size	5.34325e-39	1.22993e-38	GM2A
OK	negbinomial.size	6.27179e-39	1.44201e-38	ANGPTL4
OK	negbinomial.size	7.18477e-39	1.65002e-38	CFD
OK	negbinomial.size	9.25586e-39	2.12322e-38	HSPG2
OK	negbinomial.size	9.85133e-39	2.25722e-38	DAB2
OK	negbinomial.size	1.12904e-38	2.58398e-38	ANKRD22
OK	negbinomial.size	1.21948e-38	2.78778e-38	KIF20B
OK	negbinomial.size	1.28821e-38	2.94154e-38	AQP3
OK	negbinomial.size	1.67128e-38	3.81189e-38	SLC8A1
OK	negbinomial.size	2.94607e-38	6.7118e-38	GALNT7
OK	negbinomial.size	3.37414e-38	7.67829e-38	IL22RA2
OK	negbinomial.size	3.7105e-38	8.4341e-38	EVA1B
OK	negbinomial.size	4.71168e-38	1.06976e-37	IL1RL1
OK	negbinomial.size	5.82229e-38	1.32042e-37	HEPACAM2
OK	negbinomial.size	6.61785e-38	1.49915e-37	MYC
OK	negbinomial.size	1.08234e-37	2.44906e-37	ASPH
OK	negbinomial.size	1.33871e-37	3.02573e-37	LIPA
OK	negbinomial.size	1.49793e-37	3.38176e-37	HMCN2
OK	negbinomial.size	1.73981e-37	3.9234e-37	HNMT
OK	negbinomial.size	1.82001e-37	4.09963e-37	TTC39A
OK	negbinomial.size	3.64464e-37	8.20044e-37	DTYMK
OK	negbinomial.size	4.07327e-37	9.15454e-37	CHGB
OK	negbinomial.size	4.45127e-37	9.99285e-37	ATAD2
OK	negbinomial.size	8.82462e-37	1.97886e-36	IGHV1-69D
OK	negbinomial.size	9.2984e-37	2.08276e-36	KIFC1
OK	negbinomial.size	1.02137e-36	2.28522e-36	IGHV5-51
OK	negbinomial.size	1.2055e-36	2.69416e-36	CENPE
OK	negbinomial.size	1.38495e-36	3.09176e-36	SERPINF1
OK	negbinomial.size	1.45013e-36	3.23366e-36	ITGA2
OK	negbinomial.size	1.50735e-36	3.35752e-36	CCNA2
OK	negbinomial.size	2.0726e-36	4.61142e-36	CREG1
OK	negbinomial.size	3.27652e-36	7.28198e-36	IGKV3D-20
OK	negbinomial.size	6.24561e-36	1.38652e-35	TRBV28
OK	negbinomial.size	6.87014e-36	1.52348e-35	CRYBA2
OK	negbinomial.size	9.34243e-36	2.06942e-35	NDC80
OK	negbinomial.size	1.26581e-35	2.80076e-35	S100A12
OK	negbinomial.size	1.28312e-35	2.83593e-35	ADAP2
OK	negbinomial.size	2.18849e-35	4.8316e-35	ATF5
OK	negbinomial.size	2.49313e-35	5.49809e-35	UGT2B17
OK	negbinomial.size	2.7062e-35	5.9614e-35	TENT5A
OK	negbinomial.size	4.46603e-35	9.82724e-35	KLRF1
OK	negbinomial.size	6.92574e-35	1.52229e-34	NDRG1
OK	negbinomial.size	9.21405e-35	2.02304e-34	LSM4
OK	negbinomial.size	9.27326e-35	2.03381e-34	MS4A12
OK	negbinomial.size	1.00634e-34	2.20468e-34	ENAH
OK	negbinomial.size	1.74554e-34	3.81993e-34	EGR4
OK	negbinomial.size	2.21952e-34	4.85187e-34	ENPP2
OK	negbinomial.size	2.50206e-34	5.46352e-34	TBX3
OK	negbinomial.size	3.91053e-34	8.52975e-34	PTGS1
OK	negbinomial.size	4.97448e-34	1.08386e-33	ARSL
OK	negbinomial.size	7.93511e-34	1.72705e-33	ADTRP
OK	negbinomial.size	9.9657e-34	2.16665e-33	PRR15
OK	negbinomial.size	1.06681e-33	2.31682e-33	PLXDC2
OK	negbinomial.size	1.14382e-33	2.48137e-33	PLEK2
OK	negbinomial.size	1.47986e-33	3.20689e-33	MME
OK	negbinomial.size	1.66233e-33	3.59842e-33	HLA-DQB2
OK	negbinomial.size	2.14011e-33	4.62764e-33	AC008397.1
OK	negbinomial.size	2.31073e-33	4.99117e-33	LILRB4
OK	negbinomial.size	2.4883e-33	5.36892e-33	TCEAL9
OK	negbinomial.size	2.55879e-33	5.51506e-33	KIF11
OK	negbinomial.size	3.37062e-33	7.257e-33	IGLV3-9
OK	negbinomial.size	4.03219e-33	8.67203e-33	PLA2G7
OK	negbinomial.size	5.75936e-33	1.23733e-32	RCN1
OK	negbinomial.size	8.87072e-33	1.90373e-32	MSLN
OK	negbinomial.size	9.895e-33	2.12127e-32	PLOD2
OK	negbinomial.size	1.11993e-32	2.39831e-32	NRARP
OK	negbinomial.size	1.30958e-32	2.80143e-32	TSPAN13
OK	negbinomial.size	1.40038e-32	2.99248e-32	PTGDR
OK	negbinomial.size	1.41542e-32	3.02138e-32	KDELR3
OK	negbinomial.size	1.42432e-32	3.03713e-32	CKMT1A
OK	negbinomial.size	1.73418e-32	3.69391e-32	ORC6
OK	negbinomial.size	1.73697e-32	3.69592e-32	SGO2
OK	negbinomial.size	1.90182e-32	4.04239e-32	ATOH1
OK	negbinomial.size	2.02055e-32	4.29018e-32	SAMD5
OK	negbinomial.size	2.2627e-32	4.79923e-32	FOXA3
OK	negbinomial.size	2.5911e-32	5.48994e-32	MPZL2
OK	negbinomial.size	3.64891e-32	7.72301e-32	EPHA2
OK	negbinomial.size	4.65945e-32	9.8514e-32	LAMA3
OK	negbinomial.size	5.90165e-32	1.24646e-31	CENPA
OK	negbinomial.size	6.89754e-32	1.45526e-31	MAOB
OK	negbinomial.size	7.11974e-32	1.50055e-31	IGHV3-11
OK	negbinomial.size	8.24353e-32	1.73557e-31	NMB
OK	negbinomial.size	9.13905e-32	1.92209e-31	MMP14
OK	negbinomial.size	9.66217e-32	2.02997e-31	IGKV2-30
OK	negbinomial.size	1.00748e-31	2.11444e-31	DPEP1
OK	negbinomial.size	1.03078e-31	2.16107e-31	CENPH
OK	negbinomial.size	1.07126e-31	2.24359e-31	IGHE
OK	negbinomial.size	1.20102e-31	2.51271e-31	SLC26A2
OK	negbinomial.size	2.32314e-31	4.85527e-31	PLK1
OK	negbinomial.size	3.37187e-31	7.03971e-31	C1QBP
OK	negbinomial.size	6.26014e-31	1.30561e-30	ANPEP
OK	negbinomial.size	8.33345e-31	1.73621e-30	PDGFA
OK	negbinomial.size	1.09605e-30	2.28115e-30	IGKV1-6
OK	negbinomial.size	1.29937e-30	2.70149e-30	GPR34
OK	negbinomial.size	1.53514e-30	3.18837e-30	CXCL5
OK	negbinomial.size	1.94886e-30	4.04342e-30	RGS3
OK	negbinomial.size	2.00906e-30	4.164e-30	CDC45
OK	negbinomial.size	2.13319e-30	4.4167e-30	TIMP1
OK	negbinomial.size	2.22286e-30	4.5976e-30	TIMP3
OK	negbinomial.size	2.67459e-30	5.5262e-30	SPON1
OK	negbinomial.size	2.8428e-30	5.86769e-30	PPP1R14A
OK	negbinomial.size	3.39016e-30	6.99024e-30	KLK11
OK	negbinomial.size	3.49591e-30	7.20085e-30	CISD3
OK	negbinomial.size	3.81703e-30	7.85421e-30	CADM1
OK	negbinomial.size	4.0179e-30	8.25902e-30	HCAR2
OK	negbinomial.size	5.29302e-30	1.08689e-29	PHGDH
OK	negbinomial.size	5.44258e-30	1.11645e-29	HSBP1L1
OK	negbinomial.size	5.4523e-30	1.1173e-29	CKAP2
OK	negbinomial.size	5.48823e-30	1.12351e-29	MCM4
OK	negbinomial.size	6.99496e-30	1.43049e-29	ADCYAP1
OK	negbinomial.size	7.0478e-30	1.43983e-29	CDKN2A
OK	negbinomial.size	7.53589e-30	1.53797e-29	DDC
OK	negbinomial.size	7.70671e-30	1.57122e-29	CDT1
OK	negbinomial.size	8.64768e-30	1.76127e-29	GEM
OK	negbinomial.size	8.79525e-30	1.7895e-29	HES6
OK	negbinomial.size	1.42556e-29	2.89753e-29	F3
OK	negbinomial.size	1.54259e-29	3.13221e-29	AURKA
OK	negbinomial.size	1.67878e-29	3.40529e-29	CEP55
OK	negbinomial.size	1.921e-29	3.89265e-29	SDC4
OK	negbinomial.size	2.0934e-29	4.23771e-29	FOLR2
OK	negbinomial.size	2.31596e-29	4.68349e-29	NT5DC2
OK	negbinomial.size	2.53577e-29	5.12283e-29	PBK
OK	negbinomial.size	2.57547e-29	5.19776e-29	PID1
OK	negbinomial.size	2.61198e-29	5.26614e-29	KIF23
OK	negbinomial.size	3.99052e-29	8.03735e-29	CDK4
OK	negbinomial.size	4.07896e-29	8.20721e-29	SLC11A1
OK	negbinomial.size	5.96741e-29	1.19948e-28	SLC7A7
OK	negbinomial.size	6.6902e-29	1.34342e-28	LGMN
OK	negbinomial.size	6.84538e-29	1.3732e-28	SI
OK	negbinomial.size	1.82855e-28	3.66443e-28	IGHV3-73
OK	negbinomial.size	2.28759e-28	4.57976e-28	INSIG1
OK	negbinomial.size	3.06945e-28	6.13891e-28	SPINK2
OK	negbinomial.size	4.23231e-28	8.45615e-28	UGT2A3
OK	negbinomial.size	4.77291e-28	9.52675e-28	IGF1
OK	negbinomial.size	5.41754e-28	1.08026e-27	LIF
OK	negbinomial.size	5.76399e-28	1.1482e-27	PROK2
OK	negbinomial.size	5.7764e-28	1.14953e-27	HSPD1
OK	negbinomial.size	6.61286e-28	1.31468e-27	CLEC4E
OK	negbinomial.size	7.09111e-28	1.40835e-27	TMEM106C
OK	negbinomial.size	7.38541e-28	1.46535e-27	GSTA1
OK	negbinomial.size	7.96416e-28	1.57861e-27	PDGFD
OK	negbinomial.size	1.09464e-27	2.16759e-27	MRC1
OK	negbinomial.size	1.33765e-27	2.64617e-27	IGHV1-2
OK	negbinomial.size	1.50074e-27	2.96586e-27	HMOX1
OK	negbinomial.size	1.80003e-27	3.55382e-27	SPC25
OK	negbinomial.size	2.04636e-27	4.03616e-27	DNAJC12
OK	negbinomial.size	2.37553e-27	4.68078e-27	HRH2
OK	negbinomial.size	3.12185e-27	6.14527e-27	SHCBP1
OK	negbinomial.size	4.11332e-27	8.08898e-27	IL17A
OK	negbinomial.size	5.1303e-27	1.0079e-26	C5AR1
OK	negbinomial.size	7.37374e-27	1.44722e-26	KLK1
OK	negbinomial.size	9.19092e-27	1.8021e-26	FOXQ1
OK	negbinomial.size	1.31127e-26	2.56855e-26	CCL15
OK	negbinomial.size	1.4137e-26	2.76648e-26	SYT13
OK	negbinomial.size	1.92245e-26	3.75837e-26	C2CD4B
OK	negbinomial.size	2.04845e-26	4.00079e-26	TSPAN12
OK	negbinomial.size	2.20599e-26	4.30427e-26	C21orf58
OK	negbinomial.size	2.29542e-26	4.47439e-26	CENPW
OK	negbinomial.size	2.36003e-26	4.59585e-26	CHN1
OK	negbinomial.size	3.32732e-26	6.47322e-26	SLC22A18AS
OK	negbinomial.size	3.53046e-26	6.86173e-26	IGLC7
OK	negbinomial.size	3.79166e-26	7.36223e-26	SERPINI1
OK	negbinomial.size	3.81391e-26	7.39824e-26	ERRFI1
OK	negbinomial.size	3.90407e-26	7.56579e-26	CDK2AP1
OK	negbinomial.size	6.57782e-26	1.2735e-25	FGFBP2
OK	negbinomial.size	7.05073e-26	1.36373e-25	ZNF703
OK	negbinomial.size	7.94824e-26	1.53584e-25	HELLS
OK	negbinomial.size	1.0589e-25	2.04414e-25	CD93
OK	negbinomial.size	1.07881e-25	2.08056e-25	S1PR1
OK	negbinomial.size	1.08926e-25	2.09869e-25	PLD3
OK	negbinomial.size	1.52919e-25	2.94347e-25	KRT5
OK	negbinomial.size	1.55281e-25	2.98606e-25	CDCA8
OK	negbinomial.size	1.59485e-25	3.06396e-25	TPSG1
OK	negbinomial.size	2.09973e-25	4.03002e-25	EDN1
OK	negbinomial.size	2.17795e-25	4.17614e-25	ST3GAL4
OK	negbinomial.size	2.98571e-25	5.71951e-25	CAVIN2
OK	negbinomial.size	4.60669e-25	8.81626e-25	AXL
OK	negbinomial.size	5.47786e-25	1.04735e-24	H2AC14
OK	negbinomial.size	5.76861e-25	1.10188e-24	GSTO2
OK	negbinomial.size	6.20768e-25	1.18462e-24	ABCA1
OK	negbinomial.size	6.91181e-25	1.31773e-24	TREM1
OK	negbinomial.size	1.25788e-24	2.39585e-24	IGFBP4
OK	negbinomial.size	1.67223e-24	3.18201e-24	IL1A
OK	negbinomial.size	1.71666e-24	3.26344e-24	TMEM30B
OK	negbinomial.size	1.77434e-24	3.3699e-24	ARL14
OK	negbinomial.size	2.20025e-24	4.17484e-24	IFI44L
OK	negbinomial.size	2.28383e-24	4.32932e-24	ATF3
OK	negbinomial.size	2.92677e-24	5.54283e-24	ATAD5
OK	negbinomial.size	3.17735e-24	6.01169e-24	RAP1GAP
OK	negbinomial.size	3.58539e-24	6.77731e-24	TPSD1
OK	negbinomial.size	6.71397e-24	1.26791e-23	KCTD12
OK	negbinomial.size	7.87151e-24	1.48511e-23	CERS6
OK	negbinomial.size	9.0585e-24	1.70744e-23	C1orf54
OK	negbinomial.size	9.18516e-24	1.72968e-23	KRT81
OK	negbinomial.size	9.7525e-24	1.83479e-23	RSAD2
OK	negbinomial.size	1.13015e-23	2.12422e-23	NIPAL1
OK	negbinomial.size	1.21868e-23	2.28847e-23	KLK10
OK	negbinomial.size	1.36239e-23	2.55592e-23	CCL18
OK	negbinomial.size	1.5285e-23	2.86486e-23	GJB1
OK	negbinomial.size	1.80473e-23	3.37942e-23	NCAPD2
OK	negbinomial.size	2.05996e-23	3.85374e-23	L1TD1
OK	negbinomial.size	2.17444e-23	4.06411e-23	SLC44A3
OK	negbinomial.size	2.20295e-23	4.11354e-23	CD1E
OK	negbinomial.size	4.97395e-23	9.27913e-23	CHP2
OK	negbinomial.size	5.51672e-23	1.02821e-22	ENG
OK	negbinomial.size	5.81056e-23	1.08197e-22	MEP1A
OK	negbinomial.size	6.32787e-23	1.1772e-22	BCAT1
OK	negbinomial.size	6.61755e-23	1.22994e-22	CDC25B
OK	negbinomial.size	7.0277e-23	1.30496e-22	FGFBP1
OK	negbinomial.size	7.98898e-23	1.48208e-22	BMP4
OK	negbinomial.size	8.3068e-23	1.53961e-22	CSF2
OK	negbinomial.size	1.00364e-22	1.85845e-22	MS4A8
OK	negbinomial.size	1.04645e-22	1.93594e-22	CDKN1A
OK	negbinomial.size	1.09074e-22	2.016e-22	FMOD
OK	negbinomial.size	1.3195e-22	2.43655e-22	DLGAP5
OK	negbinomial.size	1.3821e-22	2.5498e-22	HSD17B2
OK	negbinomial.size	1.3834e-22	2.54985e-22	SEMA3F
OK	negbinomial.size	1.42067e-22	2.61612e-22	MT1H
OK	negbinomial.size	2.39157e-22	4.39996e-22	KNL1
OK	negbinomial.size	2.44727e-22	4.4983e-22	NCAPG
OK	negbinomial.size	2.76947e-22	5.08585e-22	GNG4
OK	negbinomial.size	3.35064e-22	6.14745e-22	IGLV3-27
OK	negbinomial.size	4.87726e-22	8.94016e-22	SPON2
OK	negbinomial.size	5.09551e-22	9.33166e-22	SMIM24
OK	negbinomial.size	6.50469e-22	1.19014e-21	MAP3K7CL
OK	negbinomial.size	8.11763e-22	1.4839e-21	MPC2
OK	negbinomial.size	1.14986e-21	2.10002e-21	CLEC12A
OK	negbinomial.size	1.60331e-21	2.92549e-21	TMEM61
OK	negbinomial.size	1.76847e-21	3.22391e-21	OSBPL1A
OK	negbinomial.size	2.40234e-21	4.37545e-21	HSPA6
OK	negbinomial.size	3.1192e-21	5.67591e-21	CRB3
OK	negbinomial.size	4.10829e-21	7.46894e-21	WEE1
OK	negbinomial.size	4.5478e-21	8.26046e-21	CENPX
OK	negbinomial.size	4.5817e-21	8.31447e-21	IGHV4-4
OK	negbinomial.size	5.28343e-21	9.57921e-21	ASCL2
OK	negbinomial.size	6.53457e-21	1.18369e-20	BEX3
OK	negbinomial.size	6.78733e-21	1.22836e-20	SGO1
OK	negbinomial.size	1.01221e-20	1.83022e-20	BLVRB
OK	negbinomial.size	1.06696e-20	1.92748e-20	PILRA
OK	negbinomial.size	2.16061e-20	3.89964e-20	ITM2C
OK	negbinomial.size	2.21534e-20	3.99481e-20	CRIM1
OK	negbinomial.size	2.52441e-20	4.54804e-20	COL5A3
OK	negbinomial.size	2.82269e-20	5.08085e-20	TNFRSF12A
OK	negbinomial.size	3.26185e-20	5.86604e-20	IFIT1
OK	negbinomial.size	3.37624e-20	6.0663e-20	LAMC2
OK	negbinomial.size	3.61534e-20	6.49007e-20	NTRK2
OK	negbinomial.size	3.95396e-20	7.09158e-20	LRRC26
OK	negbinomial.size	4.02283e-20	7.20861e-20	CYB5A
OK	negbinomial.size	4.14078e-20	7.41333e-20	BMP2
OK	negbinomial.size	4.58553e-20	8.20223e-20	CDCA5
OK	negbinomial.size	4.94572e-20	8.8386e-20	KCNMA1
OK	negbinomial.size	6.79941e-20	1.21405e-19	CD200
OK	negbinomial.size	7.43753e-20	1.3268e-19	AREG
OK	negbinomial.size	7.63407e-20	1.36065e-19	CKAP2L
OK	negbinomial.size	9.35083e-20	1.66515e-19	DHCR24
OK	negbinomial.size	1.03659e-19	1.84426e-19	HAMP
OK	negbinomial.size	1.15523e-19	2.05352e-19	STAB1
OK	negbinomial.size	1.35704e-19	2.4101e-19	OPN3
OK	negbinomial.size	1.51551e-19	2.68916e-19	AQP1
OK	negbinomial.size	1.81203e-19	3.21245e-19	IGLV3-19
OK	negbinomial.size	1.90009e-19	3.36559e-19	GMDS
OK	negbinomial.size	2.07314e-19	3.66886e-19	MS4A4A
OK	negbinomial.size	2.29169e-19	4.05204e-19	HBEGF
OK	negbinomial.size	2.42546e-19	4.28477e-19	PLA2G2D
OK	negbinomial.size	2.85727e-19	5.04314e-19	CTSE
OK	negbinomial.size	4.85414e-19	8.56008e-19	PXMP2
OK	negbinomial.size	5.42264e-19	9.55417e-19	CDHR2
OK	negbinomial.size	6.06007e-19	1.06679e-18	ACAA2
OK	negbinomial.size	6.36117e-19	1.1188e-18	H2AC17
OK	negbinomial.size	6.53451e-19	1.14828e-18	HEG1
OK	negbinomial.size	6.99699e-19	1.22847e-18	KRT7
OK	negbinomial.size	7.2794e-19	1.27693e-18	SLAMF8
OK	negbinomial.size	7.4381e-19	1.30362e-18	PEG10
OK	negbinomial.size	1.07601e-18	1.8842e-18	EBNA1BP2
OK	negbinomial.size	1.08558e-18	1.89929e-18	ITGB8
OK	negbinomial.size	1.18265e-18	2.06731e-18	C19orf48
OK	negbinomial.size	1.35243e-18	2.36203e-18	HRCT1
OK	negbinomial.size	1.54588e-18	2.69753e-18	IGHV3-66
OK	negbinomial.size	1.55629e-18	2.71332e-18	IGLC6
OK	negbinomial.size	2.28894e-18	3.98719e-18	ABCB9
OK	negbinomial.size	2.43286e-18	4.23419e-18	PLTP
OK	negbinomial.size	2.75291e-18	4.78705e-18	DACH1
OK	negbinomial.size	3.27949e-18	5.69775e-18	NEK2
OK	negbinomial.size	3.51493e-18	6.1015e-18	THBS1
OK	negbinomial.size	3.54715e-18	6.15208e-18	NEXN
OK	negbinomial.size	3.79815e-18	6.5817e-18	TRIB3
OK	negbinomial.size	4.80355e-18	8.31672e-18	FERMT2
OK	negbinomial.size	4.82398e-18	8.34486e-18	IL6
OK	negbinomial.size	4.83246e-18	8.35229e-18	NCAPH
OK	negbinomial.size	5.23977e-18	9.04845e-18	LILRA5
OK	negbinomial.size	5.38578e-18	9.29256e-18	IGFBP3
OK	negbinomial.size	5.48412e-18	9.45408e-18	HOOK1
OK	negbinomial.size	7.04635e-18	1.21367e-17	FUT7
OK	negbinomial.size	9.27362e-18	1.59593e-17	DCTPP1
OK	negbinomial.size	1.07685e-17	1.85159e-17	LILRB2
OK	negbinomial.size	1.34093e-17	2.30367e-17	DEPDC1
OK	negbinomial.size	2.01989e-17	3.46714e-17	BEST2
OK	negbinomial.size	2.21893e-17	3.80552e-17	ANGPT2
OK	negbinomial.size	2.98153e-17	5.109e-17	MXD3
OK	negbinomial.size	3.2423e-17	5.55108e-17	CNN3
OK	negbinomial.size	3.59048e-17	6.14194e-17	GPR153
OK	negbinomial.size	5.10649e-17	8.72777e-17	LYPD8
OK	negbinomial.size	6.49906e-17	1.10984e-16	THBD
OK	negbinomial.size	6.90193e-17	1.17763e-16	KIF2C
OK	negbinomial.size	9.49427e-17	1.61856e-16	ESCO2
OK	negbinomial.size	1.59514e-16	2.71704e-16	CCL2
OK	negbinomial.size	2.09505e-16	3.56552e-16	SCGN
OK	negbinomial.size	2.22372e-16	3.78127e-16	PITX1
OK	negbinomial.size	2.39433e-16	4.06792e-16	PAFAH1B3
OK	negbinomial.size	2.46758e-16	4.18881e-16	CCN2
OK	negbinomial.size	2.54001e-16	4.30809e-16	BRCA1
OK	negbinomial.size	2.71699e-16	4.60436e-16	RASSF4
OK	negbinomial.size	3.09487e-16	5.24029e-16	HMGB3
OK	negbinomial.size	3.67805e-16	6.22248e-16	DEFA6
OK	negbinomial.size	3.94211e-16	6.66357e-16	CD300LF
OK	negbinomial.size	4.45806e-16	7.52933e-16	PLXDC1
OK	negbinomial.size	4.46541e-16	7.53539e-16	UHRF1
OK	negbinomial.size	4.56854e-16	7.7029e-16	KNSTRN
OK	negbinomial.size	4.65085e-16	7.83508e-16	PIF1
OK	negbinomial.size	4.8892e-16	8.22967e-16	CACNA1A
OK	negbinomial.size	5.01674e-16	8.43724e-16	BNIP3
OK	negbinomial.size	5.12779e-16	8.61676e-16	APOBEC3A
OK	negbinomial.size	5.62603e-16	9.44607e-16	CPM
OK	negbinomial.size	5.96086e-16	9.99983e-16	DLC1
OK	negbinomial.size	6.17617e-16	1.03523e-15	TRIM29
OK	negbinomial.size	7.40104e-16	1.2395e-15	FAM111B
OK	negbinomial.size	7.90565e-16	1.32291e-15	SCGB2A1
OK	negbinomial.size	9.54077e-16	1.59519e-15	LILRA4
OK	negbinomial.size	1.08189e-15	1.80737e-15	CTNNAL1
OK	negbinomial.size	1.15686e-15	1.931e-15	CENPN
OK	negbinomial.size	1.35022e-15	2.25187e-15	FRZB
OK	negbinomial.size	1.49673e-15	2.49413e-15	FBLN5
OK	negbinomial.size	1.52214e-15	2.53436e-15	IL10
OK	negbinomial.size	2.53457e-15	4.21655e-15	FAM92B
OK	negbinomial.size	3.85825e-15	6.41329e-15	MRTO4
OK	negbinomial.size	3.94544e-15	6.55278e-15	H3C2
OK	negbinomial.size	4.54746e-15	7.54637e-15	CLC
OK	negbinomial.size	6.08142e-15	1.00836e-14	AHNAK2
OK	negbinomial.size	6.34033e-15	1.05041e-14	TIFAB
OK	negbinomial.size	8.01975e-15	1.32754e-14	HJURP
OK	negbinomial.size	9.6456e-15	1.59536e-14	NRP1
OK	negbinomial.size	1.5853e-14	2.61988e-14	FAM162A
OK	negbinomial.size	1.6692e-14	2.75626e-14	HILPDA
OK	negbinomial.size	1.88232e-14	3.1056e-14	IGKV1D-39
OK	negbinomial.size	1.95972e-14	3.23062e-14	AEBP1
OK	negbinomial.size	1.97761e-14	3.25743e-14	NT5E
OK	negbinomial.size	2.02454e-14	3.33198e-14	BUB1
OK	negbinomial.size	2.04657e-14	3.36548e-14	RETN
OK	negbinomial.size	2.26108e-14	3.71516e-14	AC233755.2
OK	negbinomial.size	2.29045e-14	3.76033e-14	FBP1
OK	negbinomial.size	2.72484e-14	4.46981e-14	DIAPH3
OK	negbinomial.size	3.08091e-14	5.04976e-14	CKAP5
OK	negbinomial.size	3.86556e-14	6.33065e-14	SLCO2B1
OK	negbinomial.size	4.36985e-14	7.15066e-14	CALHM6
OK	negbinomial.size	6.91042e-14	1.12987e-13	LMCD1
OK	negbinomial.size	6.94971e-14	1.13536e-13	PCSK1N
OK	negbinomial.size	7.12843e-14	1.16361e-13	LIMCH1
OK	negbinomial.size	7.74749e-14	1.26363e-13	RGMB
OK	negbinomial.size	7.9883e-14	1.30184e-13	IGLV8-61
OK	negbinomial.size	8.67457e-14	1.41253e-13	C2
OK	negbinomial.size	1.04225e-13	1.69577e-13	VWA1
OK	negbinomial.size	1.33803e-13	2.17525e-13	ARHGAP11A
OK	negbinomial.size	1.3434e-13	2.18221e-13	C2CD4A
OK	negbinomial.size	1.51683e-13	2.46192e-13	AZGP1
OK	negbinomial.size	1.88427e-13	3.05582e-13	BATF3
OK	negbinomial.size	1.89829e-13	3.07606e-13	TWIST1
OK	negbinomial.size	2.031e-13	3.28844e-13	IGHV3-20
OK	negbinomial.size	2.13617e-13	3.45592e-13	AC007906.2
OK	negbinomial.size	2.6141e-13	4.2257e-13	ZBED2
OK	negbinomial.size	2.88053e-13	4.65262e-13	CHL1
OK	negbinomial.size	3.49944e-13	5.64773e-13	CYP27A1
OK	negbinomial.size	3.54106e-13	5.71028e-13	CLDN15
OK	negbinomial.size	3.8332e-13	6.1764e-13	CITED4
OK	negbinomial.size	4.36942e-13	7.03474e-13	COX5A
OK	negbinomial.size	5.2864e-13	8.5042e-13	LHFPL6
OK	negbinomial.size	5.46917e-13	8.79115e-13	RACGAP1
OK	negbinomial.size	5.63195e-13	9.04552e-13	FPR3
OK	negbinomial.size	5.77901e-13	9.27427e-13	ITGA8
OK	negbinomial.size	6.36092e-13	1.01999e-12	TACSTD2
OK	negbinomial.size	6.3942e-13	1.02451e-12	UNG
OK	negbinomial.size	7.26144e-13	1.16253e-12	CERCAM
OK	negbinomial.size	7.90748e-13	1.26494e-12	CMA1
OK	negbinomial.size	8.07525e-13	1.29075e-12	PLS3
OK	negbinomial.size	8.92605e-13	1.4256e-12	CCN1
OK	negbinomial.size	1.15297e-12	1.83996e-12	ADAMTS9
OK	negbinomial.size	1.38819e-12	2.21357e-12	MGST3
OK	negbinomial.size	1.46648e-12	2.33654e-12	SLC30A10
OK	negbinomial.size	1.58047e-12	2.51617e-12	NME1
OK	negbinomial.size	1.93154e-12	3.07263e-12	PCBD1
OK	negbinomial.size	2.0133e-12	3.20014e-12	GUCA2B
OK	negbinomial.size	2.09536e-12	3.32793e-12	ZNF366
OK	negbinomial.size	2.35897e-12	3.74363e-12	PSRC1
OK	negbinomial.size	2.61958e-12	4.1539e-12	TNFSF4
OK	negbinomial.size	2.79254e-12	4.42466e-12	SMIM5
OK	negbinomial.size	3.16295e-12	5.00758e-12	SCT
OK	negbinomial.size	4.11814e-12	6.51469e-12	FHL1
OK	negbinomial.size	6.02476e-12	9.52331e-12	VCAM1
OK	negbinomial.size	7.96773e-12	1.25846e-11	NSG1
OK	negbinomial.size	8.2369e-12	1.29995e-11	ANLN
OK	negbinomial.size	1.03505e-11	1.63223e-11	TTK
OK	negbinomial.size	1.15215e-11	1.81546e-11	ECT2
OK	negbinomial.size	1.5434e-11	2.43003e-11	DEPP1
OK	negbinomial.size	1.55895e-11	2.45258e-11	BIK
OK	negbinomial.size	1.6129e-11	2.53546e-11	NR4A3
OK	negbinomial.size	1.87559e-11	2.94609e-11	SDC3
OK	negbinomial.size	1.89825e-11	2.97935e-11	BUB1B
OK	negbinomial.size	2.00739e-11	3.14817e-11	EREG
OK	negbinomial.size	2.00913e-11	3.14842e-11	CDCA2
OK	negbinomial.size	2.14366e-11	3.3566e-11	SAPCD2
OK	negbinomial.size	2.53913e-11	3.97273e-11	NEURL1
OK	negbinomial.size	4.07191e-11	6.36594e-11	PLPP1
OK	negbinomial.size	4.26064e-11	6.65579e-11	TNS4
OK	negbinomial.size	4.27655e-11	6.67543e-11	PKMYT1
OK	negbinomial.size	4.51161e-11	7.03685e-11	NID1
OK	negbinomial.size	4.52151e-11	7.04678e-11	SQLE
OK	negbinomial.size	4.98512e-11	7.76326e-11	LAMA4
OK	negbinomial.size	5.20109e-11	8.09329e-11	NUDT8
OK	negbinomial.size	5.35896e-11	8.33245e-11	ALDOB
OK	negbinomial.size	7.23943e-11	1.12476e-10	PTN
OK	negbinomial.size	7.41399e-11	1.15098e-10	IL23A
OK	negbinomial.size	8.34876e-11	1.29509e-10	CA7
OK	negbinomial.size	1.10346e-10	1.7104e-10	GALNT8
OK	negbinomial.size	1.2674e-10	1.96299e-10	CD177
OK	negbinomial.size	1.34063e-10	2.0748e-10	LHFPL2
OK	negbinomial.size	1.37135e-10	2.1207e-10	CASP6
OK	negbinomial.size	1.38183e-10	2.13527e-10	EBP
OK	negbinomial.size	1.49893e-10	2.31442e-10	KRT1
OK	negbinomial.size	1.5507e-10	2.39251e-10	CCDC34
OK	negbinomial.size	1.62744e-10	2.50897e-10	CD59
OK	negbinomial.size	1.6354e-10	2.5193e-10	CLMP
OK	negbinomial.size	1.65723e-10	2.55095e-10	CTHRC1
OK	negbinomial.size	1.71137e-10	2.63227e-10	KIF19
OK	negbinomial.size	1.73796e-10	2.67112e-10	KCNMB1
OK	negbinomial.size	1.83527e-10	2.81849e-10	TOMM40
OK	negbinomial.size	1.85114e-10	2.8407e-10	APIP
OK	negbinomial.size	1.86152e-10	2.85443e-10	LAMC1
OK	negbinomial.size	1.86543e-10	2.85823e-10	HMGCS2
OK	negbinomial.size	1.92566e-10	2.94825e-10	MB
OK	negbinomial.size	1.94971e-10	2.98278e-10	PROCR
OK	negbinomial.size	1.98653e-10	3.03679e-10	DTL
OK	negbinomial.size	2.37563e-10	3.62882e-10	WFDC1
OK	negbinomial.size	2.79722e-10	4.26955e-10	SERPINH1
OK	negbinomial.size	2.95347e-10	4.5046e-10	SDR16C5
OK	negbinomial.size	3.008e-10	4.58428e-10	NDNF
OK	negbinomial.size	3.02791e-10	4.6111e-10	PMEPA1
OK	negbinomial.size	4.22302e-10	6.4262e-10	AKR1B10
OK	negbinomial.size	4.83458e-10	7.35121e-10	CLEC11A
OK	negbinomial.size	5.0994e-10	7.74799e-10	CD163
OK	negbinomial.size	6.828e-10	1.03665e-09	CFH
OK	negbinomial.size	7.50267e-10	1.13822e-09	SUCLG1
OK	negbinomial.size	7.73845e-10	1.1731e-09	TFPI
OK	negbinomial.size	8.4305e-10	1.27704e-09	CDKN1C
OK	negbinomial.size	8.67648e-10	1.3133e-09	FOXM1
OK	negbinomial.size	9.52506e-10	1.44066e-09	NOVA1
OK	negbinomial.size	1.0006e-09	1.51225e-09	IGHV1-3
OK	negbinomial.size	1.09096e-09	1.64758e-09	IGFALS
OK	negbinomial.size	1.19375e-09	1.80145e-09	GGT5
OK	negbinomial.size	1.2494e-09	1.88401e-09	CD207
OK	negbinomial.size	1.42583e-09	2.14843e-09	BRI3BP
OK	negbinomial.size	1.5932e-09	2.3988e-09	KRT86
OK	negbinomial.size	1.88163e-09	2.83095e-09	SYT1
OK	negbinomial.size	1.91967e-09	2.88601e-09	RCN3
OK	negbinomial.size	2.13553e-09	3.20811e-09	NLRP3
OK	negbinomial.size	2.46448e-09	3.6995e-09	SCG2
OK	negbinomial.size	2.67342e-09	4.01013e-09	KIF14
OK	negbinomial.size	3.18974e-09	4.78102e-09	RASD1
OK	negbinomial.size	3.46714e-09	5.19291e-09	PRR11
OK	negbinomial.size	4.1316e-09	6.18347e-09	SRI
OK	negbinomial.size	4.61589e-09	6.90311e-09	MSMO1
OK	negbinomial.size	4.65812e-09	6.96106e-09	SMOC2
OK	negbinomial.size	5.63528e-09	8.41502e-09	NEUROD1
OK	negbinomial.size	5.70141e-09	8.50741e-09	PDGFRA
OK	negbinomial.size	5.72351e-09	8.53402e-09	ITGA5
OK	negbinomial.size	6.81258e-09	1.01503e-08	H2AC16
OK	negbinomial.size	6.83e-09	1.01687e-08	RAI14
OK	negbinomial.size	6.86633e-09	1.02151e-08	SULF2
OK	negbinomial.size	8.88633e-09	1.32105e-08	CYP7B1
OK	negbinomial.size	9.26701e-09	1.37662e-08	RAD51AP1
OK	negbinomial.size	1.08018e-08	1.60342e-08	RAB42
OK	negbinomial.size	1.18807e-08	1.76226e-08	LTBP1
OK	negbinomial.size	1.19936e-08	1.77769e-08	MTCH2
OK	negbinomial.size	1.26876e-08	1.87915e-08	CAPN9
OK	negbinomial.size	1.31532e-08	1.94667e-08	SERPINB5
OK	negbinomial.size	1.32288e-08	1.95641e-08	CAV1
OK	negbinomial.size	1.46836e-08	2.16996e-08	MAP1A
OK	negbinomial.size	1.50839e-08	2.22746e-08	NR1H3
OK	negbinomial.size	1.59626e-08	2.35549e-08	TVP23A
OK	negbinomial.size	1.81112e-08	2.67056e-08	HECW2
OK	negbinomial.size	1.81749e-08	2.67799e-08	OLR1
OK	negbinomial.size	2.40691e-08	3.54385e-08	NRP2
OK	negbinomial.size	2.41977e-08	3.56016e-08	PRKAR2B
OK	negbinomial.size	2.70645e-08	3.97901e-08	CDC6
OK	negbinomial.size	2.9281e-08	4.30172e-08	CALB2
OK	negbinomial.size	3.19119e-08	4.68135e-08	CD36
OK	negbinomial.size	3.1909e-08	4.68135e-08	FBN1
OK	negbinomial.size	3.98069e-08	5.83524e-08	SPNS2
OK	negbinomial.size	4.09467e-08	5.99791e-08	TRPM5
OK	negbinomial.size	4.22626e-08	6.18613e-08	CEMIP
OK	negbinomial.size	4.29849e-08	6.28726e-08	FEV
OK	negbinomial.size	5.04488e-08	7.37356e-08	TRAV6
OK	negbinomial.size	5.2267e-08	7.63373e-08	AC233755.1
OK	negbinomial.size	5.35474e-08	7.81503e-08	KIF4A
OK	negbinomial.size	5.57065e-08	8.1242e-08	FANCI
OK	negbinomial.size	5.7251e-08	8.34336e-08	SULF1
OK	negbinomial.size	6.50111e-08	9.46736e-08	DHRS9
OK	negbinomial.size	8.20336e-08	1.19376e-07	SIGLEC12
OK	negbinomial.size	8.57643e-08	1.24714e-07	ISLR
OK	negbinomial.size	8.5856e-08	1.24757e-07	BDKRB2
OK	negbinomial.size	9.06305e-08	1.31599e-07	CD1A
OK	negbinomial.size	9.14408e-08	1.32679e-07	UCN3
OK	negbinomial.size	9.81321e-08	1.42284e-07	CHI3L1
OK	negbinomial.size	1.1609e-07	1.682e-07	CD300E
OK	negbinomial.size	1.22127e-07	1.76818e-07	MXRA5
OK	negbinomial.size	1.27141e-07	1.83944e-07	CCDC102B
OK	negbinomial.size	1.37445e-07	1.98708e-07	EMILIN2
OK	negbinomial.size	1.39394e-07	2.01381e-07	SLC51B
OK	negbinomial.size	1.58093e-07	2.2823e-07	TMIGD1
OK	negbinomial.size	1.63981e-07	2.36559e-07	FDFT1
OK	negbinomial.size	1.81637e-07	2.6184e-07	DEGS2
OK	negbinomial.size	2.0034e-07	2.88594e-07	GGCT
OK	negbinomial.size	2.0288e-07	2.92042e-07	KLK12
OK	negbinomial.size	2.15565e-07	3.10079e-07	CNN1
OK	negbinomial.size	2.16452e-07	3.1113e-07	HSPA2
OK	negbinomial.size	2.63154e-07	3.77988e-07	TMEM158
OK	negbinomial.size	2.69876e-07	3.87364e-07	MT1F
OK	negbinomial.size	3.08144e-07	4.41976e-07	PTPRO
OK	negbinomial.size	3.17743e-07	4.55417e-07	PCDH7
OK	negbinomial.size	3.24703e-07	4.65058e-07	HKDC1
OK	negbinomial.size	3.37126e-07	4.82505e-07	TRBV20-1
OK	negbinomial.size	3.42192e-07	4.89406e-07	IGKV5-2
OK	negbinomial.size	3.58812e-07	5.12808e-07	SCG5
OK	negbinomial.size	3.60593e-07	5.14986e-07	SLC39A8
OK	negbinomial.size	3.97559e-07	5.67374e-07	COL7A1
OK	negbinomial.size	4.47943e-07	6.38822e-07	HIGD1A
OK	negbinomial.size	5.26739e-07	7.5066e-07	PRC1
OK	negbinomial.size	5.54698e-07	7.8994e-07	PCDH18
OK	negbinomial.size	5.96523e-07	8.48898e-07	CRISPLD2
OK	negbinomial.size	6.96205e-07	9.90049e-07	EI24
OK	negbinomial.size	7.26838e-07	1.03288e-06	IGKV3D-11
OK	negbinomial.size	7.29256e-07	1.03558e-06	PRRG4
OK	negbinomial.size	7.89198e-07	1.1199e-06	GNPNAT1
OK	negbinomial.size	8.50402e-07	1.20589e-06	PDPN
OK	negbinomial.size	8.91822e-07	1.26284e-06	MFAP4
OK	negbinomial.size	8.91824e-07	1.26284e-06	LMOD1
OK	negbinomial.size	1.01527e-06	1.43662e-06	TMEM255B
OK	negbinomial.size	1.02577e-06	1.45045e-06	PTPRR
OK	negbinomial.size	1.07294e-06	1.51608e-06	SLITRK6
OK	negbinomial.size	1.09589e-06	1.54742e-06	STEAP1
OK	negbinomial.size	1.12429e-06	1.58639e-06	EMID1
OK	negbinomial.size	1.18055e-06	1.66459e-06	TNFSF15
OK	negbinomial.size	1.19718e-06	1.68686e-06	EDIL3
OK	negbinomial.size	1.30524e-06	1.83783e-06	HAS2
OK	negbinomial.size	1.3461e-06	1.89403e-06	COL5A1
OK	negbinomial.size	1.38214e-06	1.94337e-06	WNT4
OK	negbinomial.size	1.56742e-06	2.20233e-06	F13A1
OK	negbinomial.size	1.6671e-06	2.34073e-06	GPX8
OK	negbinomial.size	1.72543e-06	2.42094e-06	FBLN2
OK	negbinomial.size	1.7854e-06	2.50332e-06	VSNL1
OK	negbinomial.size	1.89863e-06	2.66022e-06	FCGR1A
OK	negbinomial.size	2.40362e-06	3.3654e-06	AP1S1
OK	negbinomial.size	2.48977e-06	3.48358e-06	LXN
OK	negbinomial.size	2.71045e-06	3.78969e-06	PSMG1
OK	negbinomial.size	2.96626e-06	4.14446e-06	CST1
OK	negbinomial.size	3.36247e-06	4.69478e-06	FLT3
OK	negbinomial.size	3.5719e-06	4.98369e-06	CRYM
OK	negbinomial.size	3.65657e-06	5.09828e-06	CLEC4C
OK	negbinomial.size	4.00737e-06	5.58349e-06	DLL1
OK	negbinomial.size	4.09278e-06	5.69851e-06	SLC7A11
OK	negbinomial.size	4.18618e-06	5.82451e-06	MMP7
OK	negbinomial.size	4.71291e-06	6.55282e-06	APOL1
OK	negbinomial.size	4.87732e-06	6.7767e-06	C11orf86
OK	negbinomial.size	4.98894e-06	6.92697e-06	MRC2
OK	negbinomial.size	5.05739e-06	7.01713e-06	TTR
OK	negbinomial.size	5.20318e-06	7.2144e-06	IGHV4-61
OK	negbinomial.size	5.25665e-06	7.28348e-06	NEURL1B
OK	negbinomial.size	5.29153e-06	7.32673e-06	PLN
OK	negbinomial.size	5.7346e-06	7.93472e-06	CD248
OK	negbinomial.size	5.84736e-06	8.08514e-06	NTM
OK	negbinomial.size	6.00669e-06	8.29971e-06	THBS2
OK	negbinomial.size	6.2294e-06	8.60148e-06	EMP1
OK	negbinomial.size	6.26284e-06	8.64168e-06	SLC39A4
OK	negbinomial.size	6.42713e-06	8.86226e-06	KIF15
OK	negbinomial.size	6.81066e-06	9.38462e-06	FGFR1
OK	negbinomial.size	6.94519e-06	9.5634e-06	NOTCH4
OK	negbinomial.size	7.2067e-06	9.91665e-06	ZNF511
OK	negbinomial.size	7.40684e-06	1.0185e-05	WDR34
OK	negbinomial.size	7.61395e-06	1.04626e-05	SEMA6B
OK	negbinomial.size	8.38764e-06	1.15179e-05	MSRB3
OK	negbinomial.size	8.73211e-06	1.19827e-05	CHAC1
OK	negbinomial.size	8.75308e-06	1.20032e-05	RAMP1
OK	negbinomial.size	8.79378e-06	1.20507e-05	SMAGP
OK	negbinomial.size	8.87995e-06	1.21605e-05	RBP4
OK	negbinomial.size	9.79709e-06	1.34072e-05	IGFBP6
OK	negbinomial.size	9.83653e-06	1.3452e-05	IGHV3-69-1
OK	negbinomial.size	1.09256e-05	1.49312e-05	HTRA1
OK	negbinomial.size	1.13931e-05	1.55594e-05	TNNT1
OK	negbinomial.size	1.15419e-05	1.57518e-05	PYCR1
OK	negbinomial.size	1.27245e-05	1.73539e-05	SAMD11
OK	negbinomial.size	1.27796e-05	1.74172e-05	PTPRB
OK	negbinomial.size	1.40884e-05	1.91879e-05	LGR5
OK	negbinomial.size	1.66607e-05	2.26758e-05	HMGCS1
OK	negbinomial.size	1.70085e-05	2.31334e-05	TM4SF1
OK	negbinomial.size	1.72101e-05	2.33917e-05	S1PR3
OK	negbinomial.size	1.81712e-05	2.46812e-05	SCG3
OK	negbinomial.size	2.06074e-05	2.79712e-05	IGHV4-28
OK	negbinomial.size	2.21675e-05	3.00684e-05	IGLV4-60
OK	negbinomial.size	2.23758e-05	3.03303e-05	CD163L1
OK	negbinomial.size	2.25707e-05	3.05737e-05	IGKV2D-28
OK	negbinomial.size	2.38276e-05	3.22544e-05	SOX2
OK	negbinomial.size	2.49697e-05	3.37775e-05	MELK
OK	negbinomial.size	2.51175e-05	3.39546e-05	C4BPB
OK	negbinomial.size	2.57651e-05	3.48064e-05	RBP7
OK	negbinomial.size	2.66728e-05	3.60082e-05	TM4SF5
OK	negbinomial.size	2.88989e-05	3.89872e-05	AQP8
OK	negbinomial.size	3.0708e-05	4.13999e-05	GPX3
OK	negbinomial.size	3.3556e-05	4.52089e-05	ARHGEF39
OK	negbinomial.size	3.62174e-05	4.87618e-05	FAM20C
OK	negbinomial.size	3.81778e-05	5.13665e-05	SLC7A2
OK	negbinomial.size	3.84177e-05	5.16544e-05	IGKV1D-8
OK	negbinomial.size	4.07687e-05	5.47787e-05	IGLV3-16
OK	negbinomial.size	4.1024e-05	5.50847e-05	COL13A1
OK	negbinomial.size	4.24041e-05	5.68995e-05	SYNPO2
OK	negbinomial.size	4.99392e-05	6.69655e-05	PTX3
OK	negbinomial.size	5.53134e-05	7.41222e-05	F12
OK	negbinomial.size	5.62293e-05	7.5299e-05	DEFB1
OK	negbinomial.size	5.85649e-05	7.83742e-05	SLC2A1
OK	negbinomial.size	6.0741e-05	8.12319e-05	OLFML2B
OK	negbinomial.size	6.37146e-05	8.51517e-05	NOTCH3
OK	negbinomial.size	6.48481e-05	8.66087e-05	PRRX1
OK	negbinomial.size	6.64106e-05	8.86362e-05	SDC2
OK	negbinomial.size	7.1417e-05	9.52544e-05	WNT5A
OK	negbinomial.size	7.22061e-05	9.62426e-05	REG1B
OK	negbinomial.size	7.35894e-05	9.80211e-05	IMPDH2
OK	negbinomial.size	8.98253e-05	0.000119568	DYSF
OK	negbinomial.size	0.000100082	0.000133131	NTHL1
OK	negbinomial.size	0.000109872	0.000146058	IGFL2
OK	negbinomial.size	0.000115554	0.000153509	CHIT1
OK	negbinomial.size	0.000122718	0.000162918	INHBA
OK	negbinomial.size	0.00012534	0.000166288	APCDD1
OK	negbinomial.size	0.000139773	0.00018519	GJC1
OK	negbinomial.size	0.000139682	0.00018519	PGRMC1
OK	negbinomial.size	0.00014368	0.00019024	GGH
OK	negbinomial.size	0.000147309	0.000194916	PRXL2A
OK	negbinomial.size	0.000151535	0.000200111	ENHO
OK	negbinomial.size	0.000151348	0.000200111	MRVI1
OK	negbinomial.size	0.000151506	0.000200111	FAM83D
OK	negbinomial.size	0.000170731	0.000225311	LSAMP
OK	negbinomial.size	0.000178537	0.000235456	MT1A
OK	negbinomial.size	0.000195769	0.000258012	IGKV1-12
OK	negbinomial.size	0.000196093	0.000258269	RHOV
OK	negbinomial.size	0.000232395	0.000305879	CAV2
OK	negbinomial.size	0.000241145	0.000317187	NRXN1
OK	negbinomial.size	0.00027433	0.000360599	NID2
OK	negbinomial.size	0.000274525	0.000360619	HMGN5
OK	negbinomial.size	0.000279813	0.000367324	PRAP1
OK	negbinomial.size	0.000280497	0.000367979	NRG1
OK	negbinomial.size	0.000315014	0.000412991	IDH1
OK	negbinomial.size	0.000321	0.000420562	CST6
OK	negbinomial.size	0.000345701	0.000452629	CX3CL1
OK	negbinomial.size	0.000357169	0.000467337	EDNRA
OK	negbinomial.size	0.000378254	0.000494602	H3C8
OK	negbinomial.size	0.000394576	0.000515607	PIMREG
OK	negbinomial.size	0.000420475	0.000549091	GPR84
OK	negbinomial.size	0.000427353	0.000557708	TROAP
OK	negbinomial.size	0.000449406	0.000586105	ANTXR1
OK	negbinomial.size	0.000455536	0.000593712	IGLL1
OK	negbinomial.size	0.000456674	0.000594808	PHLDA3
OK	negbinomial.size	0.000476455	0.000620168	ADAMTS1
OK	negbinomial.size	0.000477769	0.000621472	TNFSF11
OK	negbinomial.size	0.000501325	0.00065169	RAB3B
OK	negbinomial.size	0.000506679	0.000658221	PAPPA2
OK	negbinomial.size	0.000528706	0.000686391	ANGPTL2
OK	negbinomial.size	0.000540796	0.00070163	CES1
OK	negbinomial.size	0.000546572	0.000708663	ALKAL2
OK	negbinomial.size	0.000585574	0.000758739	PROX1
OK	negbinomial.size	0.000611202	0.000791433	SOX7
OK	negbinomial.size	0.000630508	0.000815903	CCDC3
OK	negbinomial.size	0.000661756	0.000855786	DIO2
OK	negbinomial.size	0.000663036	0.000856886	GREM1
OK	negbinomial.size	0.000724808	0.000936113	TBX10
OK	negbinomial.size	0.000785209	0.00101347	IGKV1-8
OK	negbinomial.size	0.000789114	0.00101785	GUCY1A1
OK	negbinomial.size	0.000807912	0.00104142	IGHV4-31
OK	negbinomial.size	0.000828769	0.00106762	HMGCR
OK	negbinomial.size	0.000892703	0.00114924	PDK4
OK	negbinomial.size	0.000961833	0.00123744	CMKLR1
OK	negbinomial.size	0.000970207	0.00124741	TIE1
OK	negbinomial.size	0.000977468	0.00125594	PXDN
OK	negbinomial.size	0.000979901	0.00125825	LRRC32
OK	negbinomial.size	0.00126856	0.00162787	FLT1
OK	negbinomial.size	0.00138289	0.00177343	NCCRP1
OK	negbinomial.size	0.00142195	0.00182236	ADGRL2
OK	negbinomial.size	0.00155737	0.00199463	LTBP2
OK	negbinomial.size	0.00162514	0.00208009	GUCY1B1
OK	negbinomial.size	0.00164327	0.00210195	CCDC80
OK	negbinomial.size	0.00183775	0.00234921	CENPV
OK	negbinomial.size	0.00188271	0.00240515	SAA1
OK	negbinomial.size	0.00189859	0.00242389	IL2
OK	negbinomial.size	0.00194297	0.00247896	CCL17
OK	negbinomial.size	0.00195393	0.00249135	H1-1
OK	negbinomial.size	0.00196213	0.00250021	GASK1B
OK	negbinomial.size	0.00213768	0.00272218	ECM1
OK	negbinomial.size	0.00220037	0.00280022	VMO1
OK	negbinomial.size	0.00221746	0.00282017	FKBP10
OK	negbinomial.size	0.00226453	0.00287821	PODXL
OK	negbinomial.size	0.00238306	0.00302693	IGLV2-18
OK	negbinomial.size	0.00238968	0.0030334	EDNRB
OK	negbinomial.size	0.00240759	0.0030542	OLFML3
OK	negbinomial.size	0.00244587	0.0031008	NREP
OK	negbinomial.size	0.00255018	0.00323099	ALDH1B1
OK	negbinomial.size	0.00256448	0.00324704	TFPI2
OK	negbinomial.size	0.00256884	0.0032505	ALDH1A3
OK	negbinomial.size	0.00257569	0.0032571	ATP5MC1
OK	negbinomial.size	0.00279019	0.00352612	LAMP5
OK	negbinomial.size	0.00284697	0.0035956	B4GALNT2
OK	negbinomial.size	0.00289978	0.00365999	TCF21
OK	negbinomial.size	0.00293142	0.00369759	SEMA3A
OK	negbinomial.size	0.00294556	0.00371308	SLC38A11
OK	negbinomial.size	0.00301098	0.00379315	FAT4
OK	negbinomial.size	0.0031197	0.00392763	CXCL12
OK	negbinomial.size	0.00338628	0.00426057	GPR160
OK	negbinomial.size	0.0034209	0.00430143	AC141272.1
OK	negbinomial.size	0.00342326	0.00430168	CDH11
OK	negbinomial.size	0.00386456	0.00485316	ASPN
OK	negbinomial.size	0.00390863	0.00490542	HGF
OK	negbinomial.size	0.00400993	0.0050294	CXCL11
OK	negbinomial.size	0.00420868	0.00527538	MEOX1
OK	negbinomial.size	0.00425467	0.00532967	TMEM119
OK	negbinomial.size	0.00432453	0.00541379	SLC15A1
OK	negbinomial.size	0.00450048	0.00563053	CH25H
OK	negbinomial.size	0.00478596	0.00598394	SAA2
OK	negbinomial.size	0.00483601	0.00604274	VSIG4
OK	negbinomial.size	0.00490704	0.00612766	PSAT1
OK	negbinomial.size	0.00491086	0.00612861	TMEM47
OK	negbinomial.size	0.00498607	0.00621858	ADAMTS2
OK	negbinomial.size	0.00531492	0.00662458	KCNE4
OK	negbinomial.size	0.00552729	0.006885	KIF20A
OK	negbinomial.size	0.00574691	0.0071541	PAPPA
OK	negbinomial.size	0.00578728	0.00719986	ERG
OK	negbinomial.size	0.0059071	0.00734436	CLEC9A
OK	negbinomial.size	0.00595408	0.00739817	MEST
OK	negbinomial.size	0.00598847	0.00743628	ADAMTS8
OK	negbinomial.size	0.00619346	0.00768604	IL17F
OK	negbinomial.size	0.00671185	0.00832419	FILIP1
OK	negbinomial.size	0.00702424	0.00870623	PGF
OK	negbinomial.size	0.00709967	0.00879426	RASL11A
OK	negbinomial.size	0.00798561	0.00988553	MMP23B
OK	negbinomial.size	0.00824763	0.0102036	MAP3K20
OK	negbinomial.size	0.00831945	0.0102861	MSR1
OK	negbinomial.size	0.00850433	0.0105081	NR2F1
OK	negbinomial.size	0.00872193	0.0107703	INSM1
OK	negbinomial.size	0.00891997	0.0110081	TBX2
OK	negbinomial.size	0.00900819	0.0111101	IL24
OK	negbinomial.size	0.00911685	0.0112372	DHRS4
OK	negbinomial.size	0.00933029	0.0114932	SLC16A10
OK	negbinomial.size	0.00935072	0.0115112	PTCH1
