# Supplementary material for: Single-cell sequencing reveals the immune microenvironment landscape related to anti-PD-1 resistance in metastatic colorectal cancer with high microsatellite instability
Source: BMC Med. 2023 Apr 27;21:161. doi: 10.1186/s12916-023-02866-y (PMC10142806; doi:10.1186/s12916-023-02866-y)
Supplement: Supplementary file 6 — Additional file 6: Table S5. 1454 pseudotime-related genes were identified from 1623 feature genes. [file 12916_2023_2866_MOESM6_ESM.xlsx]

## Sheet: Monocle_Time_diff_all
gene_short_name	family	pval	qval	status	use_for_ordering
IGHG2	negbinomial.size	0	0	OK	TRUE
IGHGP	negbinomial.size	2.66942e-101	1.12825e-100	OK	TRUE
TPSAB1	negbinomial.size	0	0	OK	TRUE
TPSB2	negbinomial.size	0	0	OK	TRUE
IGHG3	negbinomial.size	5.2539e-196	3.73995e-195	OK	TRUE
IGLC3	negbinomial.size	0	0	OK	TRUE
IGLV2-14	negbinomial.size	4.07216e-84	1.50207e-83	OK	TRUE
IGHA2	negbinomial.size	4.49692e-222	3.66759e-221	OK	TRUE
IGLC2	negbinomial.size	0	0	OK	TRUE
IGHM	negbinomial.size	0	0	OK	TRUE
ZG16	negbinomial.size	0	0	OK	TRUE
IGLL5	negbinomial.size	0	0	OK	TRUE
IGHG1	negbinomial.size	0	0	OK	TRUE
IGLV6-57	negbinomial.size	1.37712e-64	4.28995e-64	OK	TRUE
IGHA1	negbinomial.size	0	0	OK	TRUE
ACTA2	negbinomial.size	6.59283e-14	1.07324e-13	OK	TRUE
ITLN1	negbinomial.size	0	0	OK	TRUE
CPA3	negbinomial.size	3.67464e-135	1.91767e-134	OK	TRUE
C1QA	negbinomial.size	2.48836e-203	1.8872e-202	OK	TRUE
APOE	negbinomial.size	8.11549005959446e-312	9.4758563789365e-311	OK	TRUE
REG4	negbinomial.size	0	0	OK	TRUE
SPINK4	negbinomial.size	0	0	OK	TRUE
REG1A	negbinomial.size	0	0	OK	TRUE
CXCL13	negbinomial.size	7.9358e-172	5.0509e-171	OK	TRUE
TAGLN	negbinomial.size	4.96295e-27	9.90758e-27	OK	TRUE
IGHG4	negbinomial.size	1.42282e-214	1.11557e-213	OK	TRUE
FABP1	negbinomial.size	0	0	OK	TRUE
JCHAIN	negbinomial.size	0	0	OK	TRUE
CLCA1	negbinomial.size	0	0	OK	TRUE
COL1A1	negbinomial.size	3.44127e-09	4.92086e-09	OK	TRUE
WFDC2	negbinomial.size	0	0	OK	TRUE
CXCL9	negbinomial.size	1.12435e-44	2.81175e-44	OK	TRUE
TFF3	negbinomial.size	0	0	OK	TRUE
COL1A2	negbinomial.size	1.30364e-15	2.19711e-15	OK	TRUE
GNLY	negbinomial.size	0	0	OK	TRUE
COL3A1	negbinomial.size	9.69339e-13	1.54542e-12	OK	TRUE
CCL19	negbinomial.size	0.119836	0.129923	OK	TRUE
POSTN	negbinomial.size	5.45961e-06	7.07179e-06	OK	TRUE
ADAMDEC1	negbinomial.size	0.000217903	0.000267314	OK	TRUE
MUC2	negbinomial.size	0	0	OK	TRUE
LUM	negbinomial.size	2.86572e-07	3.9019e-07	OK	TRUE
MGP	negbinomial.size	0.971864	0.97399	OK	TRUE
GZMB	negbinomial.size	0	0	OK	TRUE
COL4A1	negbinomial.size	0.602908	0.621588	OK	TRUE
CXCL14	negbinomial.size	1.27685e-06	1.70562e-06	OK	TRUE
SPARC	negbinomial.size	0.600996	0.6201	OK	TRUE
SPARCL1	negbinomial.size	4.23577e-06	5.51295e-06	OK	TRUE
MS4A2	negbinomial.size	1.34326e-72	4.51369e-72	OK	TRUE
OLFM4	negbinomial.size	0	0	OK	TRUE
CTSG	negbinomial.size	5.50001e-78	1.92382e-77	OK	TRUE
CCL4L2	negbinomial.size	4.30748e-237	3.79948e-236	OK	TRUE
TPM2	negbinomial.size	2.4092e-09	3.46336e-09	OK	TRUE
IGFBP5	negbinomial.size	1.71842e-05	2.1926e-05	OK	TRUE
DCN	negbinomial.size	1.60473e-05	2.04916e-05	OK	TRUE
MYH11	negbinomial.size	0.978633	0.979841	OK	TRUE
PLA2G2A	negbinomial.size	0	0	OK	TRUE
FCGBP	negbinomial.size	0	0	OK	TRUE
LYZ	negbinomial.size	4.28003e-67	1.36473e-66	OK	TRUE
CXCL8	negbinomial.size	6.97189e-106	3.04177e-105	OK	TRUE
COL6A3	negbinomial.size	4.1906e-05	5.28055e-05	OK	TRUE
G0S2	negbinomial.size	5.48155e-63	1.68177e-62	OK	TRUE
COL12A1	negbinomial.size	0.010881	0.012419	OK	TRUE
S100A9	negbinomial.size	5.97882e-121	2.83732e-120	OK	TRUE
CCL3	negbinomial.size	3.07773e-292	3.39806e-291	OK	TRUE
THY1	negbinomial.size	0.00170564	0.0020221	OK	TRUE
TNC	negbinomial.size	0.439587	0.457339	OK	TRUE
CCL4	negbinomial.size	0	0	OK	TRUE
MMP11	negbinomial.size	0.180692	0.193573	OK	TRUE
LCN2	negbinomial.size	0	0	OK	TRUE
SOX18	negbinomial.size	0.00191329	0.00226167	OK	TRUE
CALD1	negbinomial.size	6.64756e-18	1.16764e-17	OK	TRUE
RGS5	negbinomial.size	0.00275057	0.0032209	OK	TRUE
IL1B	negbinomial.size	5.13326e-149	2.91304e-148	OK	TRUE
NDUFA4L2	negbinomial.size	0.160097	0.172078	OK	TRUE
GZMA	negbinomial.size	0	0	OK	TRUE
CHGA	negbinomial.size	0	0	OK	TRUE
IDO1	negbinomial.size	1.58023e-07	2.16615e-07	OK	TRUE
FSCN1	negbinomial.size	2.07435e-19	3.72832e-19	OK	TRUE
C11orf96	negbinomial.size	8.23424e-05	0.000102565	OK	TRUE
S100A8	negbinomial.size	5.64345e-129	2.79248e-128	OK	TRUE
DERL3	negbinomial.size	2.23506e-105	9.72519e-105	OK	TRUE
TNFRSF11B	negbinomial.size	5.63629e-06	7.28901e-06	OK	TRUE
ACTG2	negbinomial.size	1.04288e-12	1.65777e-12	OK	TRUE
CTSK	negbinomial.size	0.866175	0.872627	OK	TRUE
IGKC	negbinomial.size	0	0	OK	TRUE
COL6A2	negbinomial.size	1.13315e-05	1.45729e-05	OK	TRUE
GNG11	negbinomial.size	5.79804e-12	8.99638e-12	OK	TRUE
COL5A2	negbinomial.size	0.000536909	0.000651273	OK	TRUE
MYL9	negbinomial.size	0.0309433	0.034659	OK	TRUE
BGN	negbinomial.size	0.00845294	0.00968864	OK	TRUE
COL4A2	negbinomial.size	1.1109e-08	1.5788e-08	OK	TRUE
CCL22	negbinomial.size	4.80619e-10	7.08488e-10	OK	TRUE
C1R	negbinomial.size	2.90707e-06	3.82038e-06	OK	TRUE
EGFL7	negbinomial.size	0.00117526	0.00140193	OK	TRUE
EBI3	negbinomial.size	1.46461e-28	2.99001e-28	OK	TRUE
MYLK	negbinomial.size	2.46297e-37	5.67812e-37	OK	TRUE
C1S	negbinomial.size	4.27808e-12	6.6827e-12	OK	TRUE
VCAN	negbinomial.size	0.925929	0.92994	OK	TRUE
COL6A1	negbinomial.size	1.59952e-06	2.12788e-06	OK	TRUE
HPGDS	negbinomial.size	4.47201e-69	1.44872e-68	OK	TRUE
MZB1	negbinomial.size	4.94065645841247e-324	5.92878775009496e-323	OK	TRUE
FBLN1	negbinomial.size	3.06714e-07	4.16566e-07	OK	TRUE
MCAM	negbinomial.size	0.595951	0.615285	OK	TRUE
RRAD	negbinomial.size	0.271747	0.287326	OK	TRUE
GATA2	negbinomial.size	4.35502e-38	1.00974e-37	OK	TRUE
LTC4S	negbinomial.size	6.02509e-99	2.50095e-98	OK	TRUE
HHIP	negbinomial.size	3.8758e-05	4.88766e-05	OK	TRUE
AGR2	negbinomial.size	0	0	OK	TRUE
IL1RN	negbinomial.size	7.16896e-28	1.44897e-27	OK	TRUE
AIF1	negbinomial.size	2.85013e-183	1.90361e-182	OK	TRUE
PDLIM4	negbinomial.size	0.0881454	0.0960779	OK	TRUE
CKB	negbinomial.size	0	0	OK	TRUE
ADIRF	negbinomial.size	9.80879e-57	2.78803e-56	OK	TRUE
MAP1B	negbinomial.size	0.00184623	0.00218558	OK	TRUE
MMP2	negbinomial.size	3.61378e-07	4.89989e-07	OK	TRUE
TNFRSF4	negbinomial.size	5.58814e-132	2.8254e-131	OK	TRUE
PCOLCE	negbinomial.size	0.842463	0.850786	OK	TRUE
A2M	negbinomial.size	5.44336e-05	6.82206e-05	OK	TRUE
LOXL2	negbinomial.size	4.17187e-08	5.85216e-08	OK	TRUE
H4C3	negbinomial.size	0	0	OK	TRUE
PLAT	negbinomial.size	0.0301471	0.0337906	OK	TRUE
PRSS23	negbinomial.size	1.1547e-10	1.73045e-10	OK	TRUE
NNMT	negbinomial.size	3.03478e-15	5.06734e-15	OK	TRUE
C3	negbinomial.size	1.59397e-13	2.57414e-13	OK	TRUE
FILIP1L	negbinomial.size	0.836108	0.845485	OK	TRUE
PDGFB	negbinomial.size	0.427894	0.44546	OK	TRUE
LAMP3	negbinomial.size	1.29802e-23	2.48431e-23	OK	TRUE
HPGD	negbinomial.size	5.76516e-11	8.71216e-11	OK	TRUE
TCL1A	negbinomial.size	0	0	OK	TRUE
PDGFRB	negbinomial.size	0.286184	0.301608	OK	TRUE
LGALS2	negbinomial.size	0	0	OK	TRUE
FCER1G	negbinomial.size	1.0247e-200	7.49141e-200	OK	TRUE
SPINK1	negbinomial.size	0	0	OK	TRUE
HDC	negbinomial.size	3.50372e-22	6.61226e-22	OK	TRUE
COL18A1	negbinomial.size	3.43699e-06	4.50585e-06	OK	TRUE
FAM167B	negbinomial.size	0.400329	0.417567	OK	TRUE
COL14A1	negbinomial.size	0.21909	0.233476	OK	TRUE
CLU	negbinomial.size	0.000690206	0.000832247	OK	TRUE
EMILIN1	negbinomial.size	2.64017e-06	3.48091e-06	OK	TRUE
PHGR1	negbinomial.size	0	0	OK	TRUE
RHEX	negbinomial.size	4.26099e-38	9.89354e-38	OK	TRUE
STMN1	negbinomial.size	0	0	OK	TRUE
CRIP2	negbinomial.size	0.711245	0.727838	OK	TRUE
TRDC	negbinomial.size	2.5925e-141	1.39325e-140	OK	TRUE
S100A14	negbinomial.size	0	0	OK	TRUE
FSTL1	negbinomial.size	0.000477666	0.000579845	OK	TRUE
PDLIM3	negbinomial.size	0.0250766	0.0282438	OK	TRUE
KRT19	negbinomial.size	0	0	OK	TRUE
MS4A1	negbinomial.size	0	0	OK	TRUE
TNF	negbinomial.size	5.22511e-227	4.37131e-226	OK	TRUE
MUC12	negbinomial.size	0	0	OK	TRUE
TYROBP	negbinomial.size	1.65857e-172	1.05979e-171	OK	TRUE
C15orf48	negbinomial.size	0	0	OK	TRUE
LGALS4	negbinomial.size	0	0	OK	TRUE
HLA-DQA1	negbinomial.size	0	0	OK	TRUE
ARHGAP29	negbinomial.size	0.00333165	0.00388174	OK	TRUE
KRT18	negbinomial.size	0	0	OK	TRUE
SERPING1	negbinomial.size	0.000556517	0.00067405	OK	TRUE
MFAP5	negbinomial.size	1.9285e-10	2.87415e-10	OK	TRUE
TSPAN8	negbinomial.size	0	0	OK	TRUE
ID1	negbinomial.size	1.14727e-283	1.217e-282	OK	TRUE
GPX2	negbinomial.size	0	0	OK	TRUE
DKK3	negbinomial.size	0.196074	0.209499	OK	TRUE
CAVIN1	negbinomial.size	0.000166591	0.000205767	OK	TRUE
CEACAM5	negbinomial.size	0	0	OK	TRUE
MUC5B	negbinomial.size	0	0	OK	TRUE
GZMK	negbinomial.size	8.08387e-109	3.64448e-108	OK	TRUE
IL7R	negbinomial.size	3.27539e-110	1.49746e-109	OK	TRUE
MFGE8	negbinomial.size	0.520621	0.539916	OK	TRUE
KRT8	negbinomial.size	0	0	OK	TRUE
HLA-DQB1	negbinomial.size	0	0	OK	TRUE
RGCC	negbinomial.size	3.37691e-76	1.16611e-75	OK	TRUE
CAVIN3	negbinomial.size	0.747935	0.762978	OK	TRUE
CRYAB	negbinomial.size	0.776087	0.790207	OK	TRUE
COX4I2	negbinomial.size	0.0337904	0.0377699	OK	TRUE
SOD3	negbinomial.size	5.82382e-277	6.09811e-276	OK	TRUE
NUPR1	negbinomial.size	0	0	OK	TRUE
IL3RA	negbinomial.size	4.43229e-05	5.58077e-05	OK	TRUE
PTP4A3	negbinomial.size	3.41632e-15	5.6927e-15	OK	TRUE
CLDN3	negbinomial.size	0	0	OK	TRUE
TRBC1	negbinomial.size	1.42103e-245	1.32548e-244	OK	TRUE
NKG7	negbinomial.size	0	0	OK	TRUE
KLRB1	negbinomial.size	6.63148e-221	5.35467e-220	OK	TRUE
STMN2	negbinomial.size	0.821844	0.832098	OK	TRUE
FAM110D	negbinomial.size	0.010266	0.0117419	OK	TRUE
LTB	negbinomial.size	0	0	OK	TRUE
FAM3D	negbinomial.size	0	0	OK	TRUE
HMGB2	negbinomial.size	0	0	OK	TRUE
PLEK	negbinomial.size	9.80293e-151	5.60216e-150	OK	TRUE
TSPAN1	negbinomial.size	0	0	OK	TRUE
EPCAM	negbinomial.size	0	0	OK	TRUE
BCL2A1	negbinomial.size	7.51551e-210	5.83621e-209	OK	TRUE
CSTA	negbinomial.size	2.27426e-11	3.47891e-11	OK	TRUE
EXOC3L2	negbinomial.size	0.0827075	0.0905154	OK	TRUE
KLF5	negbinomial.size	0	0	OK	TRUE
LGALS3	negbinomial.size	0	0	OK	TRUE
LGALS1	negbinomial.size	6.28132e-253	5.99681e-252	OK	TRUE
H2AZ1	negbinomial.size	6.40995e-275	6.66881e-274	OK	TRUE
BATF	negbinomial.size	6.07276e-167	3.79081e-166	OK	TRUE
CSF2RA	negbinomial.size	9.72366e-32	2.08474e-31	OK	TRUE
VPREB3	negbinomial.size	0	0	OK	TRUE
CD9	negbinomial.size	0	0	OK	TRUE
FCGR3B	negbinomial.size	4.30097e-27	8.59665e-27	OK	TRUE
P2RY6	negbinomial.size	1.66125e-10	2.4827e-10	OK	TRUE
COX7A1	negbinomial.size	0.371598	0.389099	OK	TRUE
CHI3L2	negbinomial.size	1.20382e-294	1.34745e-293	OK	TRUE
FJX1	negbinomial.size	0.0267572	0.0301158	OK	TRUE
HLA-DPB1	negbinomial.size	0	0	OK	TRUE
S100A6	negbinomial.size	0	0	OK	TRUE
PIGR	negbinomial.size	0	0	OK	TRUE
IFI27	negbinomial.size	0	0	OK	TRUE
PHACTR1	negbinomial.size	3.61032e-287	3.88049e-286	OK	TRUE
LDB2	negbinomial.size	0.0052534	0.00606421	OK	TRUE
TCIM	negbinomial.size	6.3308e-67	2.01468e-66	OK	TRUE
TGFB1I1	negbinomial.size	0.00767071	0.00881073	OK	TRUE
HLA-DRA	negbinomial.size	0	0	OK	TRUE
ANXA1	negbinomial.size	2.26076e-58	6.56388e-58	OK	TRUE
TIGIT	negbinomial.size	6.96155e-121	3.29405e-120	OK	TRUE
TIMP2	negbinomial.size	0.493898	0.512857	OK	TRUE
CTSC	negbinomial.size	1.17795e-79	4.22968e-79	OK	TRUE
WWTR1	negbinomial.size	0.0536231	0.0593254	OK	TRUE
HLA-DQA2	negbinomial.size	0	0	OK	TRUE
CD79A	negbinomial.size	0	0	OK	TRUE
CCL5	negbinomial.size	0	0	OK	TRUE
CDC42EP5	negbinomial.size	0	0	OK	TRUE
HLA-DPA1	negbinomial.size	0	0	OK	TRUE
TUBB6	negbinomial.size	2.19928e-25	4.33709e-25	OK	TRUE
ARHGEF15	negbinomial.size	0.708922	0.725918	OK	TRUE
HLA-DMB	negbinomial.size	0	0	OK	TRUE
CLDN4	negbinomial.size	0	0	OK	TRUE
TUBA1B	negbinomial.size	8.92025e-95	3.59245e-94	OK	TRUE
HLA-DRB1	negbinomial.size	0	0	OK	TRUE
EPAS1	negbinomial.size	1.9777e-25	3.90487e-25	OK	TRUE
TCF4	negbinomial.size	1.28227906981817e-314	1.53024921347955e-313	OK	TRUE
BASP1	negbinomial.size	0	0	OK	TRUE
FTL	negbinomial.size	2.6706e-159	1.5994e-158	OK	TRUE
SHE	negbinomial.size	0.00137785	0.00164068	OK	TRUE
S100A13	negbinomial.size	5.83115e-94	2.31393e-93	OK	TRUE
BCL6B	negbinomial.size	0.0341209	0.0380868	OK	TRUE
CST7	negbinomial.size	6.10251e-139	3.23672e-138	OK	TRUE
MAF	negbinomial.size	9.10349e-97	3.73105e-96	OK	TRUE
TMEM233	negbinomial.size	1.17064e-07	1.6156e-07	OK	TRUE
HLA-DRB5	negbinomial.size	1.59286764219218e-320	1.95852562667929e-319	OK	TRUE
HERPUD1	negbinomial.size	6.82833e-126	3.33807e-125	OK	TRUE
SLC2A3	negbinomial.size	1.82764e-140	9.78961e-140	OK	TRUE
TNFRSF13B	negbinomial.size	3.84351e-195	2.71218e-194	OK	TRUE
BANK1	negbinomial.size	0	0	OK	TRUE
HEY1	negbinomial.size	0.518161	0.537708	OK	TRUE
POU2AF1	negbinomial.size	1.52748e-268	1.56905e-267	OK	TRUE
MUC4	negbinomial.size	0	0	OK	TRUE
PLAAT3	negbinomial.size	3.83294e-41	9.21608e-41	OK	TRUE
TPM1	negbinomial.size	0	0	OK	TRUE
IFITM3	negbinomial.size	1.34678e-126	6.60372e-126	OK	TRUE
CD7	negbinomial.size	2.68676e-230	2.27116e-229	OK	TRUE
XBP1	negbinomial.size	0.0424952	0.0471426	OK	TRUE
BEX1	negbinomial.size	0.634343	0.652847	OK	TRUE
RBPMS	negbinomial.size	2.36582e-05	3.00448e-05	OK	TRUE
SMIM22	negbinomial.size	0	0	OK	TRUE
CST3	negbinomial.size	0	0	OK	TRUE
TUBA1A	negbinomial.size	8.54985e-200	6.19482e-199	OK	TRUE
RGS1	negbinomial.size	1.20174e-288	1.30028e-287	OK	TRUE
DES	negbinomial.size	5.7567e-14	9.38065e-14	OK	TRUE
TRBC2	negbinomial.size	2.30397632625149e-319	2.81154478619357e-318	OK	TRUE
SLC44A4	negbinomial.size	0	0	OK	TRUE
ITM2A	negbinomial.size	3.57328e-177	2.31977e-176	OK	TRUE
ALOX5AP	negbinomial.size	0	0	OK	TRUE
FTH1	negbinomial.size	2.2376e-05	2.84387e-05	OK	TRUE
EAF2	negbinomial.size	0	0	OK	TRUE
DSP	negbinomial.size	0	0	OK	TRUE
TMC5	negbinomial.size	0	0	OK	TRUE
SPOCK2	negbinomial.size	7.25004e-124	3.523e-123	OK	TRUE
TNS1	negbinomial.size	0.603828	0.621836	OK	TRUE
LEFTY1	negbinomial.size	0	0	OK	TRUE
TNFRSF18	negbinomial.size	4.40888e-100	1.83949e-99	OK	TRUE
PI3	negbinomial.size	0	0	OK	TRUE
ITGB2	negbinomial.size	6.02985e-190	4.18224e-189	OK	TRUE
CTSH	negbinomial.size	2.77058e-278	2.9199e-277	OK	TRUE
HSPA1A	negbinomial.size	4.71914e-93	1.84114e-92	OK	TRUE
ST6GALNAC1	negbinomial.size	0	0	OK	TRUE
CD83	negbinomial.size	0	0	OK	TRUE
CLEC14A	negbinomial.size	0.0297135	0.0333276	OK	TRUE
MGST1	negbinomial.size	0	0	OK	TRUE
JSRP1	negbinomial.size	3.53766e-29	7.29557e-29	OK	TRUE
UBE2S	negbinomial.size	3.14659e-165	1.93444e-164	OK	TRUE
IGHV3-7	negbinomial.size	5.10181e-30	1.0698e-29	OK	TRUE
SLPI	negbinomial.size	0	0	OK	TRUE
S100A10	negbinomial.size	0	0	OK	TRUE
LST1	negbinomial.size	7.61046e-129	3.75434e-128	OK	TRUE
FKBP11	negbinomial.size	2.99424e-22	5.65734e-22	OK	TRUE
TUBB	negbinomial.size	4.1777e-163	2.53e-162	OK	TRUE
PRAC1	negbinomial.size	0	0	OK	TRUE
RGS13	negbinomial.size	0	0	OK	TRUE
TXN	negbinomial.size	1.61236446070837e-317	1.95288621317796e-316	OK	TRUE
IGHV3-23	negbinomial.size	8.19264e-26	1.61957e-25	OK	TRUE
TMEM54	negbinomial.size	0	0	OK	TRUE
IGHD	negbinomial.size	7.3889e-237	6.48227e-236	OK	TRUE
TRGC2	negbinomial.size	1.71381e-84	6.33602e-84	OK	TRUE
FCRL5	negbinomial.size	6.49721e-70	2.12173e-69	OK	TRUE
IRF8	negbinomial.size	0	0	OK	TRUE
IGKV4-1	negbinomial.size	8.377e-53	2.27736e-52	OK	TRUE
IFNG	negbinomial.size	5.13275e-106	2.2454e-105	OK	TRUE
IGLV3-1	negbinomial.size	1.25955e-53	3.4473e-53	OK	TRUE
LRMP	negbinomial.size	0	0	OK	TRUE
GPRC5A	negbinomial.size	7.45917441792368e-315	8.96758524443977e-314	OK	TRUE
GPR183	negbinomial.size	1.86661e-180	1.2416e-179	OK	TRUE
HOPX	negbinomial.size	6.39423e-180	4.21863e-179	OK	TRUE
TMEM176B	negbinomial.size	7.12123e-147	3.94463e-146	OK	TRUE
PRF1	negbinomial.size	3.81144e-82	1.38388e-81	OK	TRUE
GZMH	negbinomial.size	4.83381e-85	1.79116e-84	OK	TRUE
MARCHF1	negbinomial.size	7.78298e-241	6.97888e-240	OK	TRUE
C1QB	negbinomial.size	2.74889e-184	1.85122e-183	OK	TRUE
CYBB	negbinomial.size	7.63972e-235	6.59535e-234	OK	TRUE
DUT	negbinomial.size	4.98538e-153	2.9001e-152	OK	TRUE
CTSZ	negbinomial.size	1.02977e-82	3.76423e-82	OK	TRUE
CD24	negbinomial.size	0	0	OK	TRUE
MMP12	negbinomial.size	6.58395e-179	4.29147e-178	OK	TRUE
GLUL	negbinomial.size	1.15387e-48	3.02542e-48	OK	TRUE
IGLV2-11	negbinomial.size	3.80328e-79	1.35367e-78	OK	TRUE
GOLM1	negbinomial.size	0	0	OK	TRUE
ADH1C	negbinomial.size	0	0	OK	TRUE
PTTG1	negbinomial.size	3.88311e-202	2.86467e-201	OK	TRUE
TNFRSF17	negbinomial.size	7.82711e-127	3.84951e-126	OK	TRUE
KLRD1	negbinomial.size	1.98148e-73	6.69988e-73	OK	TRUE
C10orf99	negbinomial.size	0	0	OK	TRUE
IGHV1-24	negbinomial.size	1.21901e-15	2.0566e-15	OK	TRUE
IGLV2-8	negbinomial.size	1.68667e-40	4.02569e-40	OK	TRUE
CD72	negbinomial.size	9.83698e-251	9.3365e-250	OK	TRUE
EHF	negbinomial.size	1.31648e-265	1.3354e-264	OK	TRUE
TFF1	negbinomial.size	0	0	OK	TRUE
SPI1	negbinomial.size	1.49281e-234	1.28192e-233	OK	TRUE
IGHV3-15	negbinomial.size	5.86371e-32	1.26218e-31	OK	TRUE
SELENBP1	negbinomial.size	0	0	OK	TRUE
CDX1	negbinomial.size	0	0	OK	TRUE
AGR3	negbinomial.size	0	0	OK	TRUE
JAML	negbinomial.size	6.9135e-72	2.2993e-71	OK	TRUE
IL2RB	negbinomial.size	7.59083e-82	2.74386e-81	OK	TRUE
SPIB	negbinomial.size	2.19515e-187	1.50326e-186	OK	TRUE
SELENOP	negbinomial.size	1.19322e-221	9.68297e-221	OK	TRUE
DSG2	negbinomial.size	0	0	OK	TRUE
FXYD3	negbinomial.size	0	0	OK	TRUE
CXCL3	negbinomial.size	1.99405e-297	2.26318e-296	OK	TRUE
CYP3A5	negbinomial.size	1.05667e-241	9.68917e-241	OK	TRUE
SLC12A2	negbinomial.size	0	0	OK	TRUE
ID3	negbinomial.size	2.7013e-72	9.02101e-72	OK	TRUE
BIRC3	negbinomial.size	1.53109e-131	7.71728e-131	OK	TRUE
IGKV3-20	negbinomial.size	7.77923e-20	1.40598e-19	OK	TRUE
LAG3	negbinomial.size	5.17568e-56	1.45836e-55	OK	TRUE
SERPINA1	negbinomial.size	3.66473e-255	3.56159e-254	OK	TRUE
ACP5	negbinomial.size	6.60356e-193	4.63964e-192	OK	TRUE
PRSS3	negbinomial.size	0	0	OK	TRUE
CAMK2N1	negbinomial.size	0	0	OK	TRUE
IER3	negbinomial.size	1.82383e-132	9.25023e-132	OK	TRUE
CCL3L1	negbinomial.size	4.15361e-122	1.98859e-121	OK	TRUE
CTLA4	negbinomial.size	1.51436e-63	4.69046e-63	OK	TRUE
DMBT1	negbinomial.size	0	0	OK	TRUE
H1-2	negbinomial.size	1.19683e-137	6.30666e-137	OK	TRUE
C19orf33	negbinomial.size	0	0	OK	TRUE
APOC1	negbinomial.size	3.92856e-105	1.70483e-104	OK	TRUE
FCGR2B	negbinomial.size	4.46458e-150	2.54246e-149	OK	TRUE
S100A16	negbinomial.size	0	0	OK	TRUE
C1QC	negbinomial.size	3.46927e-133	1.77622e-132	OK	TRUE
CDHR5	negbinomial.size	4.5368e-257	4.43568e-256	OK	TRUE
CD8A	negbinomial.size	3.15946e-54	8.73561e-54	OK	TRUE
RGS2	negbinomial.size	2.95966e-86	1.10426e-85	OK	TRUE
GADD45G	negbinomial.size	2.53606e-09	3.6425e-09	OK	TRUE
LRATD1	negbinomial.size	0	0	OK	TRUE
PIM2	negbinomial.size	1.42859e-60	4.26215e-60	OK	TRUE
LMO2	negbinomial.size	0	0	OK	TRUE
SFN	negbinomial.size	5.35185e-271	5.53251e-270	OK	TRUE
PALM2AKAP2	negbinomial.size	1.36018e-147	7.56015e-147	OK	TRUE
TRIM31	negbinomial.size	7.69669e-223	6.34098e-222	OK	TRUE
FERMT1	negbinomial.size	3.64924e-184	2.4474e-183	OK	TRUE
CDH17	negbinomial.size	1.27479e-284	1.36118e-283	OK	TRUE
TTN	negbinomial.size	4.91635e-47	1.27464e-46	OK	TRUE
RPL22L1	negbinomial.size	3.58117e-107	1.57941e-106	OK	TRUE
MT1E	negbinomial.size	0	0	OK	TRUE
GCG	negbinomial.size	0	0	OK	TRUE
VSIG2	negbinomial.size	0	0	OK	TRUE
RND3	negbinomial.size	6.24983e-179	4.09011e-178	OK	TRUE
H1-3	negbinomial.size	2.83112e-164	1.72094e-163	OK	TRUE
CD38	negbinomial.size	3.86841e-158	2.29979e-157	OK	TRUE
MT1G	negbinomial.size	0	0	OK	TRUE
IGLV1-51	negbinomial.size	3.10452e-35	6.94984e-35	OK	TRUE
IGKV1-39	negbinomial.size	6.15806e-16	1.04218e-15	OK	TRUE
MNDA	negbinomial.size	1.0905e-45	2.76978e-45	OK	TRUE
DIPK2B	negbinomial.size	0.0741809	0.0814034	OK	TRUE
PCLAF	negbinomial.size	2.80064e-199	2.02019e-198	OK	TRUE
EMP2	negbinomial.size	3.02425e-268	3.08702e-267	OK	TRUE
SOX4	negbinomial.size	3.07423e-169	1.9339e-168	OK	TRUE
DUOX2	negbinomial.size	3.8327e-241	3.45582e-240	OK	TRUE
PPP1R1B	negbinomial.size	1.34528683772398e-314	1.59372302016931e-313	OK	TRUE
MUC13	negbinomial.size	1.46377e-307	1.69693e-306	OK	TRUE
IGFBP2	negbinomial.size	0	0	OK	TRUE
CES2	negbinomial.size	0	0	OK	TRUE
CA4	negbinomial.size	1.34955e-290	1.47995e-289	OK	TRUE
ASS1	negbinomial.size	4.86098e-254	4.69605e-253	OK	TRUE
B3GNT7	negbinomial.size	0	0	OK	TRUE
ATP8B1	negbinomial.size	2.25495e-297	2.54152e-296	OK	TRUE
TCEA3	negbinomial.size	2.23487e-222	1.83192e-221	OK	TRUE
CTSD	negbinomial.size	1.69191e-17	2.95583e-17	OK	TRUE
IRF4	negbinomial.size	4.38657e-49	1.15763e-48	OK	TRUE
TST	negbinomial.size	0	0	OK	TRUE
PERP	negbinomial.size	4.69423e-294	5.21831e-293	OK	TRUE
MISP	negbinomial.size	4.44195e-236	3.87596e-235	OK	TRUE
AOC1	negbinomial.size	4.90928e-305	5.6509e-304	OK	TRUE
ATP1B1	negbinomial.size	0	0	OK	TRUE
RAB25	negbinomial.size	0	0	OK	TRUE
MARCKSL1	negbinomial.size	3.96416e-63	1.22316e-62	OK	TRUE
BCAS1	negbinomial.size	5.0335e-234	4.29967e-233	OK	TRUE
IGHV3-13	negbinomial.size	1.78649e-28	3.64256e-28	OK	TRUE
CD4	negbinomial.size	4.29322e-45	1.08029e-44	OK	TRUE
CEACAM7	negbinomial.size	3.42155e-245	3.17324e-244	OK	TRUE
NPDC1	negbinomial.size	3.00839e-202	2.2295e-201	OK	TRUE
RANBP1	negbinomial.size	6.26341e-73	2.11341e-72	OK	TRUE
PLAUR	negbinomial.size	0.00618816	0.00712296	OK	TRUE
CFTR	negbinomial.size	5.50425e-218	4.35775e-217	OK	TRUE
MUC20	negbinomial.size	2.38488e-219	1.89738e-218	OK	TRUE
IGSF6	negbinomial.size	8.74934e-47	2.26478e-46	OK	TRUE
ZG16B	negbinomial.size	1.04261e-289	1.13567e-288	OK	TRUE
SLC26A3	negbinomial.size	6.85976e-220	5.48443e-219	OK	TRUE
ITGA1	negbinomial.size	1.85621e-13	2.98576e-13	OK	TRUE
KLF4	negbinomial.size	1.94125e-206	1.47918e-205	OK	TRUE
B3GALT5	negbinomial.size	1.05284e-262	1.04193e-261	OK	TRUE
DSC2	negbinomial.size	4.89675e-209	3.76655e-208	OK	TRUE
CD14	negbinomial.size	8.36134e-15	1.38474e-14	OK	TRUE
APP	negbinomial.size	0	0	OK	TRUE
CREB3L1	negbinomial.size	1.81739879565715e-312	2.13741901837055e-311	OK	TRUE
CTSW	negbinomial.size	5.88499e-59	1.72407e-58	OK	TRUE
GBP1	negbinomial.size	2.84952e-38	6.63524e-38	OK	TRUE
CDH1	negbinomial.size	7.5726e-254	7.27238e-253	OK	TRUE
CCR7	negbinomial.size	2.49742e-71	8.27206e-71	OK	TRUE
GALNT5	negbinomial.size	9.37263e-218	7.38436e-217	OK	TRUE
PLPP2	negbinomial.size	3.71298e-263	3.71986e-262	OK	TRUE
ERBB3	negbinomial.size	1.47222e-226	1.22534e-225	OK	TRUE
PRDM1	negbinomial.size	4.5516e-41	1.09279e-40	OK	TRUE
ODC1	negbinomial.size	7.88229e-76	2.71613e-75	OK	TRUE
CAPG	negbinomial.size	1.35124e-16	2.31579e-16	OK	TRUE
IGLV3-21	negbinomial.size	7.4074e-16	1.25231e-15	OK	TRUE
ICOS	negbinomial.size	1.85681e-34	4.13956e-34	OK	TRUE
PCK1	negbinomial.size	6.39712e-196	4.53386e-195	OK	TRUE
CCDC88A	negbinomial.size	0	0	OK	TRUE
S100P	negbinomial.size	1.74953e-241	1.59522e-240	OK	TRUE
SPINK5	negbinomial.size	1.37863e-175	8.87904e-175	OK	TRUE
CD55	negbinomial.size	2.23238e-19	4.00348e-19	OK	TRUE
OTUD1	negbinomial.size	2.27578e-93	8.94333e-93	OK	TRUE
CD1C	negbinomial.size	4.61001e-119	2.16871e-118	OK	TRUE
CD40LG	negbinomial.size	1.01037e-36	2.31289e-36	OK	TRUE
H2AX	negbinomial.size	1.65297e-83	6.05593e-83	OK	TRUE
ANXA2	negbinomial.size	4.81544e-304	5.50384e-303	OK	TRUE
SLAMF7	negbinomial.size	2.88764e-53	7.8767e-53	OK	TRUE
CYSTM1	negbinomial.size	8.04639e-238	7.17544e-237	OK	TRUE
PTGS2	negbinomial.size	3.61101e-22	6.80682e-22	OK	TRUE
RPA3	negbinomial.size	4.0044e-95	1.6167e-94	OK	TRUE
IGHV4-34	negbinomial.size	7.55043e-21	1.39412e-20	OK	TRUE
RAB32	negbinomial.size	1.4893e-20	2.73122e-20	OK	TRUE
PKP2	negbinomial.size	2.18929e-202	1.63743e-201	OK	TRUE
IGHV3-48	negbinomial.size	1.42673e-09	2.07863e-09	OK	TRUE
RGS16	negbinomial.size	8.2276e-148	4.62055e-147	OK	TRUE
TMEM45B	negbinomial.size	6.64967e-226	5.50634e-225	OK	TRUE
BHLHE41	negbinomial.size	2.20116e-24	4.26311e-24	OK	TRUE
CCND1	negbinomial.size	2.76765e-189	1.91144e-188	OK	TRUE
CEACAM6	negbinomial.size	4.72996e-236	4.1052e-235	OK	TRUE
VIL1	negbinomial.size	2.85666e-197	2.04245e-196	OK	TRUE
TMEM176A	negbinomial.size	1.59273e-106	7.00542e-106	OK	TRUE
KLRC1	negbinomial.size	3.06139e-46	7.87422e-46	OK	TRUE
UBE2C	negbinomial.size	1.0089e-81	3.63878e-81	OK	TRUE
PLAC8	negbinomial.size	3.02419e-17	5.24948e-17	OK	TRUE
FGL2	negbinomial.size	2.22762e-79	7.96349e-79	OK	TRUE
SPP1	negbinomial.size	2.45404e-76	8.51049e-76	OK	TRUE
SERINC2	negbinomial.size	2.90808e-208	2.22633e-207	OK	TRUE
TOP2A	negbinomial.size	1.78693e-100	7.49404e-100	OK	TRUE
IL18	negbinomial.size	2.8094e-68	9.04693e-68	OK	TRUE
NXPE4	negbinomial.size	1.76556e-230	1.50027e-229	OK	TRUE
TSHZ2	negbinomial.size	6.52514e-20	1.18195e-19	OK	TRUE
CPVL	negbinomial.size	1.63801e-67	5.23323e-67	OK	TRUE
IGLV3-10	negbinomial.size	4.93674e-13	7.9017e-13	OK	TRUE
SCIMP	negbinomial.size	5.67107e-176	3.66699e-175	OK	TRUE
MGST2	negbinomial.size	7.82139e-263	7.7878e-262	OK	TRUE
CENPM	negbinomial.size	1.14792e-141	6.18961e-141	OK	TRUE
IFI30	negbinomial.size	5.80282e-94	2.30833e-93	OK	TRUE
H2BC8	negbinomial.size	3.06783e-20	5.5882e-20	OK	TRUE
CDKN3	negbinomial.size	2.98033e-94	1.18847e-93	OK	TRUE
ISG15	negbinomial.size	0.00397087	0.00461326	OK	TRUE
BACE2	negbinomial.size	4.88615e-121	2.32558e-120	OK	TRUE
GSN	negbinomial.size	2.01989e-109	9.13171e-109	OK	TRUE
SLC28A2	negbinomial.size	1.24406e-197	8.93414e-197	OK	TRUE
ITGB4	negbinomial.size	8.77753e-148	4.91239e-147	OK	TRUE
CCNB2	negbinomial.size	4.77875e-97	1.96851e-96	OK	TRUE
SOX9	negbinomial.size	8.14956e-180	5.35496e-179	OK	TRUE
CD8B	negbinomial.size	1.12716e-40	2.70218e-40	OK	TRUE
GNA11	negbinomial.size	6.42315e-154	3.74992e-153	OK	TRUE
IGHV3-72	negbinomial.size	4.24515e-06	5.52073e-06	OK	TRUE
TYMS	negbinomial.size	7.62181e-69	2.46418e-68	OK	TRUE
IL2RA	negbinomial.size	5.84252e-50	1.55705e-49	OK	TRUE
TRIM2	negbinomial.size	1.87608e-144	1.02521e-143	OK	TRUE
CCDC144A	negbinomial.size	4.22452e-247	3.96323e-246	OK	TRUE
IGKV3-15	negbinomial.size	1.27186e-12	2.00996e-12	OK	TRUE
JPT1	negbinomial.size	3.03141e-19	5.41848e-19	OK	TRUE
ADM	negbinomial.size	1.22158e-69	3.98118e-69	OK	TRUE
SCPEP1	negbinomial.size	1.11851e-90	4.28148e-90	OK	TRUE
GCNT3	negbinomial.size	8.76423e-175	5.62227e-174	OK	TRUE
FCGR2A	negbinomial.size	4.41996e-32	9.52669e-32	OK	TRUE
SPINT2	negbinomial.size	2.68901e-259	2.64501e-258	OK	TRUE
MS4A6A	negbinomial.size	6.41887e-66	2.01896e-65	OK	TRUE
CXCL1	negbinomial.size	4.13398e-191	2.892e-190	OK	TRUE
PDZK1IP1	negbinomial.size	9.77934e-250	9.22784e-249	OK	TRUE
LAMB3	negbinomial.size	9.59203e-147	5.29519e-146	OK	TRUE
MT2A	negbinomial.size	7.88271e-73	2.65428e-72	OK	TRUE
CCR10	negbinomial.size	1.84653e-16	3.15798e-16	OK	TRUE
VWA5A	negbinomial.size	4.22373e-13	6.77382e-13	OK	TRUE
MKI67	negbinomial.size	2.82788e-75	9.70329e-75	OK	TRUE
CA2	negbinomial.size	2.53365e-241	2.29727e-240	OK	TRUE
FAM43A	negbinomial.size	9.40573e-62	2.85336e-61	OK	TRUE
CD160	negbinomial.size	1.26639e-40	3.0315e-40	OK	TRUE
AKR1B1	negbinomial.size	3.33917e-115	1.55286e-114	OK	TRUE
TMPRSS2	negbinomial.size	2.00475e-144	1.09185e-143	OK	TRUE
IGHV3-21	negbinomial.size	6.62474e-17	1.1414e-16	OK	TRUE
CTSL	negbinomial.size	4.85915e-33	1.06429e-32	OK	TRUE
XCL2	negbinomial.size	9.59203e-40	2.27268e-39	OK	TRUE
MAL2	negbinomial.size	4.63365e-188	3.18662e-187	OK	TRUE
CENPF	negbinomial.size	2.4597e-69	7.98418e-69	OK	TRUE
GCHFR	negbinomial.size	8.344e-61	2.49398e-60	OK	TRUE
IGLV1-40	negbinomial.size	2.39778e-35	5.39003e-35	OK	TRUE
RHOQ	negbinomial.size	2.32045e-94	9.299e-94	OK	TRUE
DUOXA2	negbinomial.size	1.23929e-156	7.34077e-156	OK	TRUE
MPEG1	negbinomial.size	1.63576e-78	5.75886e-78	OK	TRUE
SNX10	negbinomial.size	3.47027e-93	1.35717e-92	OK	TRUE
S100B	negbinomial.size	6.20513e-71	2.04694e-70	OK	TRUE
C12orf75	negbinomial.size	2.10315e-70	6.90974e-70	OK	TRUE
IGHV4-39	negbinomial.size	3.51085e-12	5.50011e-12	OK	TRUE
KRT20	negbinomial.size	5.5025e-180	3.64513e-179	OK	TRUE
EGR2	negbinomial.size	4.71993e-74	1.6026e-73	OK	TRUE
FN1	negbinomial.size	3.50643e-200	2.55199e-199	OK	TRUE
CCL28	negbinomial.size	1.83476e-202	1.37862e-201	OK	TRUE
MMP9	negbinomial.size	2.87736e-81	1.03547e-80	OK	TRUE
PPIC	negbinomial.size	7.39052e-245	6.81523e-244	OK	TRUE
PLD4	negbinomial.size	1.48857e-86	5.57955e-86	OK	TRUE
NFIB	negbinomial.size	5.27152e-130	2.62444e-129	OK	TRUE
CMBL	negbinomial.size	4.38586e-201	3.22092e-200	OK	TRUE
CCL20	negbinomial.size	5.40098e-151	3.09745e-150	OK	TRUE
ACTN1	negbinomial.size	2.44476e-45	6.18046e-45	OK	TRUE
CTSB	negbinomial.size	0.816749	0.827973	OK	TRUE
IGKV1D-16	negbinomial.size	9.83848e-08	1.36245e-07	OK	TRUE
MAOA	negbinomial.size	8.43923e-172	5.35034e-171	OK	TRUE
SLC25A5	negbinomial.size	1.54257e-09	2.24336e-09	OK	TRUE
PCNA	negbinomial.size	5.9235e-50	1.57604e-49	OK	TRUE
IGKV3-11	negbinomial.size	8.84245e-14	1.4337e-13	OK	TRUE
IGKV1-5	negbinomial.size	3.64485e-10	5.38761e-10	OK	TRUE
ICAM1	negbinomial.size	7.65769e-34	1.68864e-33	OK	TRUE
SLC6A8	negbinomial.size	2.48391e-131	1.24811e-130	OK	TRUE
TUBB4B	negbinomial.size	7.87202e-07	1.05764e-06	OK	TRUE
PLS1	negbinomial.size	5.97951e-152	3.4414e-151	OK	TRUE
CDX2	negbinomial.size	1.14766e-136	6.028e-136	OK	TRUE
IGLV4-69	negbinomial.size	2.37624e-19	4.25207e-19	OK	TRUE
C1orf162	negbinomial.size	7.01022e-77	2.44154e-76	OK	TRUE
PHLDA2	negbinomial.size	1.07306e-164	6.57196e-164	OK	TRUE
MUC17	negbinomial.size	2.45491e-79	8.75674e-79	OK	TRUE
TNFAIP2	negbinomial.size	0.268553	0.284319	OK	TRUE
FFAR2	negbinomial.size	1.99509e-10	2.97067e-10	OK	TRUE
LAIR2	negbinomial.size	1.50252e-37	3.46884e-37	OK	TRUE
NOX1	negbinomial.size	7.68134e-185	5.1945e-184	OK	TRUE
RNASE6	negbinomial.size	4.1659e-61	1.25209e-60	OK	TRUE
PHF19	negbinomial.size	8.17895e-68	2.6286e-67	OK	TRUE
EPHB2	negbinomial.size	5.04484e-123	2.42961e-122	OK	TRUE
SUGCT	negbinomial.size	1.87046e-156	1.10391e-155	OK	TRUE
REP15	negbinomial.size	3.23283e-135	1.69254e-134	OK	TRUE
EBF1	negbinomial.size	5.33173e-152	3.0795e-151	OK	TRUE
SMC4	negbinomial.size	1.78003e-72	5.95667e-72	OK	TRUE
H1-0	negbinomial.size	1.82637e-104	7.88352e-104	OK	TRUE
SNRPD1	negbinomial.size	2.06718e-45	5.23406e-45	OK	TRUE
AKR1C3	negbinomial.size	4.38089e-213	3.41836e-212	OK	TRUE
TMEM98	negbinomial.size	1.62965e-170	1.02915e-169	OK	TRUE
CA12	negbinomial.size	2.69264e-161	1.61858e-160	OK	TRUE
IL4I1	negbinomial.size	2.26848e-55	6.3588e-55	OK	TRUE
CA1	negbinomial.size	2.44077e-161	1.47263e-160	OK	TRUE
RASGRP3	negbinomial.size	1.30406e-130	6.53236e-130	OK	TRUE
SLC4A4	negbinomial.size	1.56544e-108	6.99919e-108	OK	TRUE
TSC22D1	negbinomial.size	6.2781e-86	2.33701e-85	OK	TRUE
MDK	negbinomial.size	2.79412e-209	2.15945e-208	OK	TRUE
KPNA2	negbinomial.size	9.08072e-69	2.93002e-68	OK	TRUE
IGLV3-25	negbinomial.size	1.36466e-08	1.93605e-08	OK	TRUE
CKS2	negbinomial.size	2.02977e-69	6.60183e-69	OK	TRUE
KRTCAP3	negbinomial.size	1.87826e-227	1.57949e-226	OK	TRUE
HEPH	negbinomial.size	7.94703e-166	4.94178e-165	OK	TRUE
ARFGEF3	negbinomial.size	1.98022e-113	9.1304e-113	OK	TRUE
ANXA4	negbinomial.size	1.91327e-164	1.16738e-163	OK	TRUE
ASRGL1	negbinomial.size	1.20429e-92	4.68722e-92	OK	TRUE
TNFRSF9	negbinomial.size	5.17762e-38	1.19876e-37	OK	TRUE
ENTPD8	negbinomial.size	1.35408e-95	5.50794e-95	OK	TRUE
SDCBP2	negbinomial.size	7.37365e-134	3.82346e-133	OK	TRUE
EGLN3	negbinomial.size	1.23511e-92	4.79566e-92	OK	TRUE
FABP2	negbinomial.size	3.80132e-133	1.93402e-132	OK	TRUE
CKS1B	negbinomial.size	2.91273e-78	1.02324e-77	OK	TRUE
GALNT3	negbinomial.size	5.02806e-145	2.76628e-144	OK	TRUE
HOXB13	negbinomial.size	2.24236e-165	1.38378e-164	OK	TRUE
IGLV7-43	negbinomial.size	3.78756e-11	5.76121e-11	OK	TRUE
CCDC71L	negbinomial.size	5.37751e-27	1.0722e-26	OK	TRUE
DUSP4	negbinomial.size	8.37622e-30	1.74963e-29	OK	TRUE
RARRES2	negbinomial.size	1.6413e-139	8.73386e-139	OK	TRUE
CGN	negbinomial.size	1.99597e-100	8.34913e-100	OK	TRUE
FFAR4	negbinomial.size	8.75611e-145	4.80107e-144	OK	TRUE
IGHV2-5	negbinomial.size	1.0139e-12	1.6133e-12	OK	TRUE
AP1M2	negbinomial.size	9.21298e-148	5.13837e-147	OK	TRUE
TOX3	negbinomial.size	1.38569e-94	5.56678e-94	OK	TRUE
H2AC20	negbinomial.size	1.22823e-58	3.57886e-58	OK	TRUE
SELENOM	negbinomial.size	1.27411e-06	1.70336e-06	OK	TRUE
SPDEF	negbinomial.size	1.70201e-108	7.58889e-108	OK	TRUE
PHLDA1	negbinomial.size	1.15416e-05	1.48313e-05	OK	TRUE
IFIT3	negbinomial.size	1.28794e-06	1.71902e-06	OK	TRUE
STAP2	negbinomial.size	1.80142e-152	1.04418e-151	OK	TRUE
PECAM1	negbinomial.size	4.76168e-24	9.16751e-24	OK	TRUE
PARM1	negbinomial.size	3.85204e-185	2.61584e-184	OK	TRUE
IGHV3-30	negbinomial.size	6.81951e-10	1.00163e-09	OK	TRUE
FPR1	negbinomial.size	8.39063e-13	1.33904e-12	OK	TRUE
PYY	negbinomial.size	1.77247e-202	1.33801e-201	OK	TRUE
ESRP1	negbinomial.size	3.76774e-133	1.92297e-132	OK	TRUE
KIAA1324	negbinomial.size	4.91807e-187	3.35379e-186	OK	TRUE
FUCA1	negbinomial.size	0.455007	0.473079	OK	TRUE
PLA2G10	negbinomial.size	7.03465e-149	3.97813e-148	OK	TRUE
PLCB4	negbinomial.size	1.56193e-75	5.3708e-75	OK	TRUE
CDK1	negbinomial.size	8.06639e-55	2.2572e-54	OK	TRUE
DNASE1L3	negbinomial.size	3.72955e-61	1.1251e-60	OK	TRUE
TK1	negbinomial.size	8.59746e-44	2.12385e-43	OK	TRUE
TNFRSF11A	negbinomial.size	1.34042e-119	6.32413e-119	OK	TRUE
PTGDS	negbinomial.size	9.92603e-47	2.56528e-46	OK	TRUE
LMO7	negbinomial.size	5.48325e-91	2.10884e-90	OK	TRUE
IMPA2	negbinomial.size	1.93778e-106	8.50004e-106	OK	TRUE
IGLV2-23	negbinomial.size	6.42253e-31	1.3608e-30	OK	TRUE
CXCL2	negbinomial.size	2.68795e-77	9.38181e-77	OK	TRUE
MAD2L1	negbinomial.size	5.30718e-57	1.51915e-56	OK	TRUE
FOXA2	negbinomial.size	1.51756e-92	5.87827e-92	OK	TRUE
NCF2	negbinomial.size	3.29302e-28	6.70586e-28	OK	TRUE
LTA	negbinomial.size	1.03414e-48	2.71587e-48	OK	TRUE
SGK1	negbinomial.size	2.2067e-44	5.50149e-44	OK	TRUE
ANXA3	negbinomial.size	1.26884e-65	3.97553e-65	OK	TRUE
DUSP5	negbinomial.size	5.83625e-33	1.27486e-32	OK	TRUE
GDF15	negbinomial.size	2.39636e-167	1.50166e-166	OK	TRUE
RAB13	negbinomial.size	3.83368e-97	1.58322e-96	OK	TRUE
CD86	negbinomial.size	2.89539e-94	1.15744e-93	OK	TRUE
LILRB1	negbinomial.size	1.67293e-82	6.1015e-82	OK	TRUE
MS4A7	negbinomial.size	1.93864e-82	7.05474e-82	OK	TRUE
MMP1	negbinomial.size	9.03271e-25	1.75992e-24	OK	TRUE
CXADR	negbinomial.size	5.80476e-142	3.14037e-141	OK	TRUE
TMEM238	negbinomial.size	1.45555e-237	1.29091e-236	OK	TRUE
CCND2	negbinomial.size	7.51143e-07	1.01003e-06	OK	TRUE
MUC3A	negbinomial.size	1.43449e-104	6.20846e-104	OK	TRUE
PLIN2	negbinomial.size	1.15503e-30	2.43773e-30	OK	TRUE
SLC18A2	negbinomial.size	1.63814e-21	3.06301e-21	OK	TRUE
PPP1R14D	negbinomial.size	3.22073e-129	1.59854e-128	OK	TRUE
FABP5	negbinomial.size	0.0666599	0.073498	OK	TRUE
BCL2L15	negbinomial.size	1.49682e-108	6.71088e-108	OK	TRUE
LDLR	negbinomial.size	2.5827e-58	7.4631e-58	OK	TRUE
NOS2	negbinomial.size	1.39137e-74	4.7541e-74	OK	TRUE
CENPK	negbinomial.size	9.80074e-36	2.22159e-35	OK	TRUE
FOXP3	negbinomial.size	1.92227e-19	3.4588e-19	OK	TRUE
GPA33	negbinomial.size	3.38573e-148	1.908e-147	OK	TRUE
ACSL4	negbinomial.size	2.19395e-42	5.3385e-42	OK	TRUE
PAPSS2	negbinomial.size	1.16269e-121	5.55014e-121	OK	TRUE
IFIT2	negbinomial.size	5.3966e-19	9.60382e-19	OK	TRUE
IGLV1-47	negbinomial.size	1.63499e-08	2.3135e-08	OK	TRUE
C9orf152	negbinomial.size	1.80703e-122	8.67695e-122	OK	TRUE
NR2F2	negbinomial.size	1.7245e-73	5.84315e-73	OK	TRUE
IGLV7-46	negbinomial.size	1.62138e-17	2.83567e-17	OK	TRUE
EFNA1	negbinomial.size	5.8254e-89	2.19875e-88	OK	TRUE
RHBDL2	negbinomial.size	8.62898e-108	3.81603e-107	OK	TRUE
HCK	negbinomial.size	9.19453e-28	1.85375e-27	OK	TRUE
B3GNT6	negbinomial.size	2.65807e-95	1.07851e-94	OK	TRUE
LAIR1	negbinomial.size	6.62954e-38	1.53273e-37	OK	TRUE
PCSK1	negbinomial.size	4.81069e-154	2.81868e-153	OK	TRUE
GPNMB	negbinomial.size	2.21675e-42	5.3859e-42	OK	TRUE
CCNB1	negbinomial.size	8.65731e-59	2.52712e-58	OK	TRUE
IGHV3-43	negbinomial.size	1.65427e-13	2.66887e-13	OK	TRUE
IGHV3-49	negbinomial.size	4.09553e-08	5.75004e-08	OK	TRUE
HK2	negbinomial.size	5.08307e-114	2.35037e-113	OK	TRUE
S100A2	negbinomial.size	1.14729e-125	5.59173e-125	OK	TRUE
TMEM141	negbinomial.size	5.01441e-220	4.0289e-219	OK	TRUE
CLRN3	negbinomial.size	6.57612e-134	3.42085e-133	OK	TRUE
EFNB2	negbinomial.size	3.8128e-101	1.60732e-100	OK	TRUE
IGHV1-18	negbinomial.size	8.53748e-08	1.1843e-07	OK	TRUE
P2RY13	negbinomial.size	2.01966e-24	3.92095e-24	OK	TRUE
HSD11B2	negbinomial.size	1.11277e-103	4.79054e-103	OK	TRUE
HCAR3	negbinomial.size	4.73648e-19	8.43832e-19	OK	TRUE
GUCA2A	negbinomial.size	1.43287e-108	6.44195e-108	OK	TRUE
RNASE1	negbinomial.size	7.02117e-110	3.19198e-109	OK	TRUE
TINAGL1	negbinomial.size	5.09761e-79	1.80642e-78	OK	TRUE
CD68	negbinomial.size	2.82181e-11	4.30838e-11	OK	TRUE
SNORC	negbinomial.size	2.10577e-96	8.60872e-96	OK	TRUE
ANXA13	negbinomial.size	1.18383e-114	5.48961e-114	OK	TRUE
SCD	negbinomial.size	7.15793e-101	3.00967e-100	OK	TRUE
NOXO1	negbinomial.size	7.60597e-64	2.36032e-63	OK	TRUE
TRABD2A	negbinomial.size	3.44171e-116	1.60977e-115	OK	TRUE
CLEC10A	negbinomial.size	2.24323e-35	5.04959e-35	OK	TRUE
ITGAX	negbinomial.size	1.05021e-30	2.22229e-30	OK	TRUE
LAD1	negbinomial.size	2.69813e-85	1.00207e-84	OK	TRUE
HMGA1	negbinomial.size	7.00699e-49	1.84616e-48	OK	TRUE
TNIP3	negbinomial.size	0.0185911	0.0210708	OK	TRUE
RARRES1	negbinomial.size	3.54847e-95	1.4362e-94	OK	TRUE
WARS1	negbinomial.size	6.73253e-11	1.01457e-10	OK	TRUE
ZWINT	negbinomial.size	2.72658e-31	5.79219e-31	OK	TRUE
SNRPF	negbinomial.size	4.47212e-15	7.43674e-15	OK	TRUE
EPHB3	negbinomial.size	8.89094e-55	2.47513e-54	OK	TRUE
CMTM4	negbinomial.size	5.52604e-110	2.51932e-109	OK	TRUE
ACVRL1	negbinomial.size	8.01312e-110	3.63276e-109	OK	TRUE
UACA	negbinomial.size	4.29549e-63	1.32288e-62	OK	TRUE
ETHE1	negbinomial.size	2.38184e-202	1.77327e-201	OK	TRUE
HES1	negbinomial.size	3.82666e-71	1.2649e-70	OK	TRUE
XCL1	negbinomial.size	5.96918e-22	1.12259e-21	OK	TRUE
MT1M	negbinomial.size	1.68868e-142	9.16631e-142	OK	TRUE
RAB31	negbinomial.size	2.67561e-20	4.88471e-20	OK	TRUE
LSR	negbinomial.size	5.26211e-156	3.09435e-155	OK	TRUE
PALLD	negbinomial.size	3.73927e-61	1.12594e-60	OK	TRUE
RHOBTB3	negbinomial.size	8.40741e-39	1.96334e-38	OK	TRUE
TNFSF13B	negbinomial.size	7.66929e-19	1.36334e-18	OK	TRUE
HMMR	negbinomial.size	4.83425e-59	1.42137e-58	OK	TRUE
CKAP4	negbinomial.size	2.62469e-133	1.34806e-132	OK	TRUE
REG3A	negbinomial.size	8.6602e-113	3.98173e-112	OK	TRUE
NUF2	negbinomial.size	1.06931e-76	3.71627e-76	OK	TRUE
KCNE3	negbinomial.size	6.61627e-79	2.33948e-78	OK	TRUE
DHFR	negbinomial.size	3.08846e-53	8.41034e-53	OK	TRUE
TNFAIP6	negbinomial.size	1.47872e-12	2.33232e-12	OK	TRUE
IGHV6-1	negbinomial.size	1.51326e-08	2.14313e-08	OK	TRUE
ADAM9	negbinomial.size	2.08501e-93	8.23352e-93	OK	TRUE
AURKB	negbinomial.size	1.10472e-102	4.71833e-102	OK	TRUE
PRR15L	negbinomial.size	9.9176e-100	4.12725e-99	OK	TRUE
MYBL2	negbinomial.size	2.27009e-123	1.09981e-122	OK	TRUE
RAMP3	negbinomial.size	0.135828	0.14638	OK	TRUE
FCN3	negbinomial.size	0.135828	0.14638	OK	TRUE
ADAMTS5	negbinomial.size	0.135828	0.14638	OK	TRUE
BIRC5	negbinomial.size	8.07191e-60	2.3994e-59	OK	TRUE
CDA	negbinomial.size	1.27873e-05	1.64192e-05	OK	TRUE
CXCL16	negbinomial.size	0.73642	0.751704	OK	TRUE
TSPAN6	negbinomial.size	5.9589e-159	3.55562e-158	OK	TRUE
STXBP6	negbinomial.size	1.55674e-31	3.32885e-31	OK	TRUE
TPX2	negbinomial.size	1.30939e-59	3.87094e-59	OK	TRUE
RRM2	negbinomial.size	3.42926e-60	1.02123e-59	OK	TRUE
CDC20	negbinomial.size	4.74171e-50	1.26576e-49	OK	TRUE
IGHV1-46	negbinomial.size	4.14153e-06	5.39463e-06	OK	TRUE
AICDA	negbinomial.size	1.66254e-130	8.30245e-130	OK	TRUE
MYB	negbinomial.size	9.47881e-62	2.87017e-61	OK	TRUE
KIT	negbinomial.size	3.13427e-14	5.15393e-14	OK	TRUE
FCGR3A	negbinomial.size	1.68524e-19	3.03568e-19	OK	TRUE
MUC5AC	negbinomial.size	3.51757e-123	1.69911e-122	OK	TRUE
TUBA1C	negbinomial.size	4.32298e-08	6.05889e-08	OK	TRUE
SMIM31	negbinomial.size	2.19126e-93	8.63207e-93	OK	TRUE
PRSS22	negbinomial.size	7.67679e-61	2.29879e-60	OK	TRUE
MCM6	negbinomial.size	2.05318e-36	4.69338e-36	OK	TRUE
IGKV1-27	negbinomial.size	1.57128e-07	2.1557e-07	OK	TRUE
ALDH2	negbinomial.size	1.08438e-112	4.97162e-112	OK	TRUE
TSPAN15	negbinomial.size	9.39922e-91	3.60637e-90	OK	TRUE
TESC	negbinomial.size	4.09522e-37	9.41437e-37	OK	TRUE
CDCA3	negbinomial.size	6.46834e-62	1.96594e-61	OK	TRUE
TMEM238L	negbinomial.size	4.38799e-78	1.53817e-77	OK	TRUE
LY6D	negbinomial.size	3.97946e-102	1.68634e-101	OK	TRUE
FCER1A	negbinomial.size	7.53923e-20	1.36412e-19	OK	TRUE
IGKV2-24	negbinomial.size	1.86988e-09	2.71208e-09	OK	TRUE
IGKV1-9	negbinomial.size	4.24002e-07	5.73941e-07	OK	TRUE
PON2	negbinomial.size	1.26222e-133	6.50343e-133	OK	TRUE
IGHV3-74	negbinomial.size	0.00458269	0.00530507	OK	TRUE
CPE	negbinomial.size	1.15051e-133	5.94674e-133	OK	TRUE
IGKV1-17	negbinomial.size	1.25195e-11	1.92965e-11	OK	TRUE
CRTAM	negbinomial.size	9.2245e-15	1.52613e-14	OK	TRUE
RTKN2	negbinomial.size	5.63933e-09	8.03567e-09	OK	TRUE
CXorf21	negbinomial.size	8.49803e-45	2.12844e-44	OK	TRUE
INSL5	negbinomial.size	1.28831e-165	7.98066e-165	OK	TRUE
GINS2	negbinomial.size	2.90276e-44	7.22573e-44	OK	TRUE
F2R	negbinomial.size	2.16094e-09	3.12586e-09	OK	TRUE
IGKV1-16	negbinomial.size	4.82789e-07	6.52973e-07	OK	TRUE
MALL	negbinomial.size	1.53413e-93	6.07291e-93	OK	TRUE
CFP	negbinomial.size	3.69012e-34	8.19298e-34	OK	TRUE
CDS1	negbinomial.size	2.09796e-108	9.32874e-108	OK	TRUE
C3AR1	negbinomial.size	6.38631e-18	1.12297e-17	OK	TRUE
SULT1B1	negbinomial.size	1.49083e-90	5.67986e-90	OK	TRUE
IL21	negbinomial.size	1.82161e-15	3.05737e-15	OK	TRUE
ACY3	negbinomial.size	2.39262e-93	9.37975e-93	OK	TRUE
PTAFR	negbinomial.size	1.0899e-34	2.43316e-34	OK	TRUE
CLEC7A	negbinomial.size	3.80804e-16	6.47847e-16	OK	TRUE
SLC40A1	negbinomial.size	4.47723e-57	1.28384e-56	OK	TRUE
JAG1	negbinomial.size	3.63555e-66	1.15019e-65	OK	TRUE
SLC39A5	negbinomial.size	6.89249e-98	2.8537e-97	OK	TRUE
IGLV1-44	negbinomial.size	6.21228e-05	7.76775e-05	OK	TRUE
FHL2	negbinomial.size	1.05294e-78	3.71506e-78	OK	TRUE
DDAH1	negbinomial.size	1.14947e-90	4.38962e-90	OK	TRUE
SMC2	negbinomial.size	1.91584e-54	5.30615e-54	OK	TRUE
MCM3	negbinomial.size	1.93968e-31	4.13137e-31	OK	TRUE
IGHV3-64	negbinomial.size	7.32504e-05	9.15207e-05	OK	TRUE
PMP22	negbinomial.size	0.638996	0.657219	OK	TRUE
CKMT1B	negbinomial.size	2.56987e-102	1.09186e-101	OK	TRUE
IGHV3-33	negbinomial.size	1.78866e-05	2.28044e-05	OK	TRUE
UBE2T	negbinomial.size	1.67368e-46	4.31172e-46	OK	TRUE
LYAR	negbinomial.size	2.22959e-24	4.31301e-24	OK	TRUE
TGFBI	negbinomial.size	0.000654065	0.000789842	OK	TRUE
FAM177B	negbinomial.size	4.54178e-12	7.08779e-12	OK	TRUE
KRT17	negbinomial.size	3.31017e-29	6.84383e-29	OK	TRUE
H2BC9	negbinomial.size	5.46464e-29	1.12267e-28	OK	TRUE
MT1X	negbinomial.size	2.77934e-34	6.17927e-34	OK	TRUE
TRPM6	negbinomial.size	5.21359e-58	1.50296e-57	OK	TRUE
BEST4	negbinomial.size	4.81484e-82	1.7443e-81	OK	TRUE
SERPINB1	negbinomial.size	2.36392e-17	4.11216e-17	OK	TRUE
IGHV4-59	negbinomial.size	4.05715e-06	5.29321e-06	OK	TRUE
PRUNE2	negbinomial.size	1.58135e-51	4.27044e-51	OK	TRUE
ANG	negbinomial.size	4.06669e-138	2.14991e-137	OK	TRUE
ASPM	negbinomial.size	7.27541e-57	2.07522e-56	OK	TRUE
AKAP12	negbinomial.size	0.77875	0.792421	OK	TRUE
IGHV3-53	negbinomial.size	2.96062e-06	3.88761e-06	OK	TRUE
AKR7A3	negbinomial.size	2.34805e-70	7.69876e-70	OK	TRUE
FEN1	negbinomial.size	1.70309e-51	4.58394e-51	OK	TRUE
TRIM15	negbinomial.size	8.13386e-65	2.54359e-64	OK	TRUE
HES4	negbinomial.size	0.200535	0.214124	OK	TRUE
OSM	negbinomial.size	1.8094e-13	2.91335e-13	OK	TRUE
ARL6IP1	negbinomial.size	1.57367e-05	2.01108e-05	OK	TRUE
MCM7	negbinomial.size	8.9201e-25	1.74006e-24	OK	TRUE
CENPU	negbinomial.size	6.2099e-54	1.70536e-53	OK	TRUE
DHRS11	negbinomial.size	7.26858e-92	2.80879e-91	OK	TRUE
IFI6	negbinomial.size	0.000760935	0.00091617	OK	TRUE
CLIC3	negbinomial.size	8.83139e-14	1.43333e-13	OK	TRUE
PKIB	negbinomial.size	5.64456e-05	7.06877e-05	OK	TRUE
MAFB	negbinomial.size	2.2912e-16	3.91022e-16	OK	TRUE
H1-5	negbinomial.size	1.35536e-190	9.44099e-190	OK	TRUE
FCRL4	negbinomial.size	1.44516e-42	3.53237e-42	OK	TRUE
CDCA7	negbinomial.size	2.92277e-08	4.11776e-08	OK	TRUE
LAMB1	negbinomial.size	6.26792e-37	1.43887e-36	OK	TRUE
ACAT2	negbinomial.size	3.04395e-20	5.55094e-20	OK	TRUE
ALYREF	negbinomial.size	8.14259e-28	1.64371e-27	OK	TRUE
CXCL10	negbinomial.size	2.68294e-08	3.78316e-08	OK	TRUE
PLBD1	negbinomial.size	1.80683e-74	6.16067e-74	OK	TRUE
SIAE	negbinomial.size	1.55173e-102	6.61012e-102	OK	TRUE
TPH1	negbinomial.size	1.85937e-117	8.72185e-117	OK	TRUE
IL1R1	negbinomial.size	1.63327e-06	2.17101e-06	OK	TRUE
RHOB	negbinomial.size	0.68868	0.706528	OK	TRUE
TRGC1	negbinomial.size	2.71747e-15	4.54218e-15	OK	TRUE
TUBB2B	negbinomial.size	4.55915e-79	1.61915e-78	OK	TRUE
SPAG4	negbinomial.size	1.89044e-07	2.58264e-07	OK	TRUE
CEACAM1	negbinomial.size	1.39584e-62	4.25837e-62	OK	TRUE
CLSPN	negbinomial.size	4.33551e-47	1.12585e-46	OK	TRUE
CLCA4	negbinomial.size	4.7638e-66	1.50421e-65	OK	TRUE
SIRPA	negbinomial.size	2.18943e-09	3.15861e-09	OK	TRUE
ASF1B	negbinomial.size	8.48159e-46	2.16441e-45	OK	TRUE
CYB5D2	negbinomial.size	2.1303e-34	4.74277e-34	OK	TRUE
GMNN	negbinomial.size	5.61382e-21	1.03773e-20	OK	TRUE
RRM1	negbinomial.size	7.87939e-19	1.39915e-18	OK	TRUE
IL1R2	negbinomial.size	7.00098e-08	9.74493e-08	OK	TRUE
WLS	negbinomial.size	8.60369e-43	2.11253e-42	OK	TRUE
SLC6A14	negbinomial.size	5.00363e-70	1.63728e-69	OK	TRUE
CAMP	negbinomial.size	1.56894e-66	4.98315e-66	OK	TRUE
CTDSPL	negbinomial.size	1.34953e-87	5.07013e-87	OK	TRUE
MND1	negbinomial.size	2.50663e-76	8.67432e-76	OK	TRUE
ALDH1A1	negbinomial.size	2.24188e-08	3.16673e-08	OK	TRUE
KCNK1	negbinomial.size	9.8961e-63	3.02474e-62	OK	TRUE
ZNF683	negbinomial.size	9.9925e-13	1.59154e-12	OK	TRUE
CD300A	negbinomial.size	3.57959e-29	7.37269e-29	OK	TRUE
INSR	negbinomial.size	1.09203e-89	4.13899e-89	OK	TRUE
NECTIN3	negbinomial.size	6.74446e-59	1.9723e-58	OK	TRUE
GTSE1	negbinomial.size	7.63076e-42	1.84023e-41	OK	TRUE
CCR1	negbinomial.size	8.83774e-27	1.75996e-26	OK	TRUE
COL17A1	negbinomial.size	2.58114e-66	8.182e-66	OK	TRUE
CD70	negbinomial.size	1.40132e-33	3.07759e-33	OK	TRUE
SNX7	negbinomial.size	1.06805e-70	3.51612e-70	OK	TRUE
CSF1R	negbinomial.size	4.74174e-17	8.19579e-17	OK	TRUE
RNF186	negbinomial.size	1.7491e-91	6.74298e-91	OK	TRUE
ENC1	negbinomial.size	7.24791e-45	1.81814e-44	OK	TRUE
SLC22A18	negbinomial.size	2.31985e-86	8.6754e-86	OK	TRUE
TUBB2A	negbinomial.size	2.55105e-45	6.43913e-45	OK	TRUE
SPRY1	negbinomial.size	2.11344e-06	2.79098e-06	OK	TRUE
COL16A1	negbinomial.size	1.23502e-56	3.50427e-56	OK	TRUE
NQO1	negbinomial.size	2.67232e-63	8.26127e-63	OK	TRUE
FCN1	negbinomial.size	1.45489e-08	2.06226e-08	OK	TRUE
PLAU	negbinomial.size	3.44535e-06	4.51316e-06	OK	TRUE
GM2A	negbinomial.size	5.07806e-23	9.662e-23	OK	TRUE
ANGPTL4	negbinomial.size	4.38559e-44	1.08669e-43	OK	TRUE
CFD	negbinomial.size	2.25061e-09	3.24399e-09	OK	TRUE
HSPG2	negbinomial.size	1.06022e-30	2.24053e-30	OK	TRUE
DAB2	negbinomial.size	0.000835925	0.00100348	OK	TRUE
ANKRD22	negbinomial.size	3.34292e-18	5.9102e-18	OK	TRUE
KIF20B	negbinomial.size	5.10332e-59	1.49777e-58	OK	TRUE
AQP3	negbinomial.size	0.1277	0.138264	OK	TRUE
SLC8A1	negbinomial.size	6.51826e-11	9.83191e-11	OK	TRUE
GALNT7	negbinomial.size	2.70631e-140	1.44485e-139	OK	TRUE
IL22RA2	negbinomial.size	4.27826e-34	9.48581e-34	OK	TRUE
EVA1B	negbinomial.size	4.96192e-14	8.10181e-14	OK	TRUE
IL1RL1	negbinomial.size	1.1595e-12	1.83776e-12	OK	TRUE
HEPACAM2	negbinomial.size	9.49961e-90	3.61074e-89	OK	TRUE
MYC	negbinomial.size	0.000761692	0.000916402	OK	TRUE
ASPH	negbinomial.size	8.35448e-84	3.07468e-83	OK	TRUE
LIPA	negbinomial.size	2.74553e-24	5.29845e-24	OK	TRUE
HMCN2	negbinomial.size	3.46326e-44	8.60777e-44	OK	TRUE
HNMT	negbinomial.size	4.42282e-48	1.15591e-47	OK	TRUE
TTC39A	negbinomial.size	1.02577e-71	3.40456e-71	OK	TRUE
DTYMK	negbinomial.size	5.09359e-29	1.04777e-28	OK	TRUE
CHGB	negbinomial.size	3.69635e-103	1.5829e-102	OK	TRUE
ATAD2	negbinomial.size	2.34036e-39	5.52898e-39	OK	TRUE
IGHV1-69D	negbinomial.size	1.10123e-06	1.47588e-06	OK	TRUE
KIFC1	negbinomial.size	5.55798e-54	1.52892e-53	OK	TRUE
IGHV5-51	negbinomial.size	4.68088e-11	7.09343e-11	OK	TRUE
CENPE	negbinomial.size	7.20957e-57	2.06006e-56	OK	TRUE
SERPINF1	negbinomial.size	3.09583e-06	4.06187e-06	OK	TRUE
ITGA2	negbinomial.size	4.24439e-56	1.20011e-55	OK	TRUE
CCNA2	negbinomial.size	4.24745e-31	9.01126e-31	OK	TRUE
CREG1	negbinomial.size	0.819296	0.830036	OK	TRUE
IGKV3D-20	negbinomial.size	0.000118974	0.000147739	OK	TRUE
TRBV28	negbinomial.size	2.01031e-10	2.99058e-10	OK	TRUE
CRYBA2	negbinomial.size	4.56173e-96	1.86022e-95	OK	TRUE
NDC80	negbinomial.size	1.64186e-35	3.70618e-35	OK	TRUE
S100A12	negbinomial.size	5.65349e-08	7.8964e-08	OK	TRUE
ADAP2	negbinomial.size	2.52902e-35	5.67718e-35	OK	TRUE
ATF5	negbinomial.size	7.95277e-12	1.22927e-11	OK	TRUE
UGT2B17	negbinomial.size	2.68198e-74	9.12549e-74	OK	TRUE
TENT5A	negbinomial.size	2.97686e-11	4.54082e-11	OK	TRUE
KLRF1	negbinomial.size	1.11402e-16	1.91126e-16	OK	TRUE
NDRG1	negbinomial.size	1.84288e-52	5.00166e-52	OK	TRUE
LSM4	negbinomial.size	0.0189665	0.0214813	OK	TRUE
MS4A12	negbinomial.size	1.95244e-58	5.67886e-58	OK	TRUE
ENAH	negbinomial.size	2.06808e-38	4.82255e-38	OK	TRUE
EGR4	negbinomial.size	1.20174e-29	2.50375e-29	OK	TRUE
ENPP2	negbinomial.size	2.18593e-09	3.15637e-09	OK	TRUE
TBX3	negbinomial.size	2.19354e-32	4.75315e-32	OK	TRUE
PTGS1	negbinomial.size	9.59814e-11	1.44105e-10	OK	TRUE
ARSL	negbinomial.size	8.47045e-54	2.32222e-53	OK	TRUE
ADTRP	negbinomial.size	2.58427e-58	7.4631e-58	OK	TRUE
PRR15	negbinomial.size	7.82876e-52	2.11768e-51	OK	TRUE
PLXDC2	negbinomial.size	5.45079e-06	7.066e-06	OK	TRUE
PLEK2	negbinomial.size	3.1098e-49	8.22021e-49	OK	TRUE
MME	negbinomial.size	2.77231e-62	8.44175e-62	OK	TRUE
HLA-DQB2	negbinomial.size	1.23626e-32	2.69322e-32	OK	TRUE
AC008397.1	negbinomial.size	6.73532e-61	2.02059e-60	OK	TRUE
LILRB4	negbinomial.size	3.12523e-30	6.56177e-30	OK	TRUE
TCEAL9	negbinomial.size	9.39413e-34	2.06875e-33	OK	TRUE
KIF11	negbinomial.size	1.533e-39	3.62692e-39	OK	TRUE
IGLV3-9	negbinomial.size	8.16285e-08	1.1333e-07	OK	TRUE
PLA2G7	negbinomial.size	3.70604e-18	6.53794e-18	OK	TRUE
RCN1	negbinomial.size	3.55097e-103	1.52466e-102	OK	TRUE
MSLN	negbinomial.size	3.74737e-45	9.44408e-45	OK	TRUE
PLOD2	negbinomial.size	2.532e-43	6.22643e-43	OK	TRUE
NRARP	negbinomial.size	6.56531e-108	2.91134e-107	OK	TRUE
TSPAN13	negbinomial.size	3.76964e-40	8.98404e-40	OK	TRUE
PTGDR	negbinomial.size	0.0631313	0.0697021	OK	TRUE
KDELR3	negbinomial.size	3.21215e-75	1.09986e-74	OK	TRUE
CKMT1A	negbinomial.size	1.07673e-59	3.19475e-59	OK	TRUE
ORC6	negbinomial.size	3.26385e-51	8.77024e-51	OK	TRUE
SGO2	negbinomial.size	8.60372e-40	2.0415e-39	OK	TRUE
ATOH1	negbinomial.size	2.29201e-49	6.06841e-49	OK	TRUE
SAMD5	negbinomial.size	7.1973e-44	1.78067e-43	OK	TRUE
FOXA3	negbinomial.size	5.84342e-72	1.94741e-71	OK	TRUE
MPZL2	negbinomial.size	8.15939e-57	2.32328e-56	OK	TRUE
EPHA2	negbinomial.size	1.5619e-31	3.33549e-31	OK	TRUE
LAMA3	negbinomial.size	1.1988e-26	2.38437e-26	OK	TRUE
CENPA	negbinomial.size	1.83816e-35	4.14351e-35	OK	TRUE
MAOB	negbinomial.size	3.56257e-14	5.82868e-14	OK	TRUE
IGHV3-11	negbinomial.size	1.49183e-05	1.90867e-05	OK	TRUE
NMB	negbinomial.size	1.22511e-09	1.78809e-09	OK	TRUE
MMP14	negbinomial.size	1.10084e-05	1.41686e-05	OK	TRUE
IGKV2-30	negbinomial.size	4.52456e-05	5.68812e-05	OK	TRUE
DPEP1	negbinomial.size	6.20881e-39	1.4541e-38	OK	TRUE
CENPH	negbinomial.size	5.13136e-56	1.44838e-55	OK	TRUE
IGHE	negbinomial.size	4.341e-15	7.2261e-15	OK	TRUE
SLC26A2	negbinomial.size	1.09404e-89	4.13899e-89	OK	TRUE
PLK1	negbinomial.size	6.94907e-28	1.40628e-27	OK	TRUE
C1QBP	negbinomial.size	0.841291	0.850196	OK	TRUE
ANPEP	negbinomial.size	0.0108727	0.0124183	OK	TRUE
PDGFA	negbinomial.size	1.43339e-30	3.0213e-30	OK	TRUE
IGKV1-6	negbinomial.size	0.00167103	0.00198251	OK	TRUE
GPR34	negbinomial.size	5.40833e-20	9.80751e-20	OK	TRUE
CXCL5	negbinomial.size	9.37983e-51	2.51627e-50	OK	TRUE
RGS3	negbinomial.size	3.5542e-07	4.82313e-07	OK	TRUE
CDC45	negbinomial.size	4.28184e-14	6.99841e-14	OK	TRUE
TIMP1	negbinomial.size	4.92421e-28	1.00025e-27	OK	TRUE
TIMP3	negbinomial.size	0.0857237	0.0936899	OK	TRUE
SPON1	negbinomial.size	2.98271e-64	9.27383e-64	OK	TRUE
PPP1R14A	negbinomial.size	1.82947e-05	2.33063e-05	OK	TRUE
KLK11	negbinomial.size	4.0639e-52	1.10112e-51	OK	TRUE
CISD3	negbinomial.size	1.2614e-64	3.93703e-64	OK	TRUE
CADM1	negbinomial.size	4.80875e-09	6.85817e-09	OK	TRUE
HCAR2	negbinomial.size	1.44586e-07	1.98867e-07	OK	TRUE
PHGDH	negbinomial.size	3.69583e-46	9.49104e-46	OK	TRUE
HSBP1L1	negbinomial.size	1.33117e-83	4.888e-83	OK	TRUE
CKAP2	negbinomial.size	1.32365e-43	3.26487e-43	OK	TRUE
MCM4	negbinomial.size	2.74117e-12	4.30679e-12	OK	TRUE
ADCYAP1	negbinomial.size	2.35911e-09	3.39436e-09	OK	TRUE
CDKN2A	negbinomial.size	1.57598e-13	2.54763e-13	OK	TRUE
DDC	negbinomial.size	4.68806e-54	1.2918e-53	OK	TRUE
CDT1	negbinomial.size	7.71162e-24	1.48118e-23	OK	TRUE
GEM	negbinomial.size	6.04599e-15	1.00437e-14	OK	TRUE
HES6	negbinomial.size	9.45469e-36	2.14615e-35	OK	TRUE
F3	negbinomial.size	8.43958e-55	2.35756e-54	OK	TRUE
AURKA	negbinomial.size	3.07806e-30	6.47111e-30	OK	TRUE
CEP55	negbinomial.size	9.32491e-25	1.81467e-24	OK	TRUE
SDC4	negbinomial.size	1.42665e-67	4.56696e-67	OK	TRUE
FOLR2	negbinomial.size	5.74246e-48	1.49839e-47	OK	TRUE
NT5DC2	negbinomial.size	7.25505e-08	1.00899e-07	OK	TRUE
PBK	negbinomial.size	3.2974e-28	6.70637e-28	OK	TRUE
PID1	negbinomial.size	6.74125e-29	1.38319e-28	OK	TRUE
KIF23	negbinomial.size	3.33912e-21	6.19359e-21	OK	TRUE
CDK4	negbinomial.size	7.25855e-11	1.09282e-10	OK	TRUE
SLC11A1	negbinomial.size	0.000962672	0.00115308	OK	TRUE
SLC7A7	negbinomial.size	2.52611e-21	4.70708e-21	OK	TRUE
LGMN	negbinomial.size	0.00027989	0.000342064	OK	TRUE
SI	negbinomial.size	2.68947e-56	7.61781e-56	OK	TRUE
IGHV3-73	negbinomial.size	0.00188834	0.00223381	OK	TRUE
INSIG1	negbinomial.size	1.68277e-06	2.23314e-06	OK	TRUE
SPINK2	negbinomial.size	1.14751e-33	2.52359e-33	OK	TRUE
UGT2A3	negbinomial.size	9.04003e-68	2.8996e-67	OK	TRUE
IGF1	negbinomial.size	7.52877e-10	1.10481e-09	OK	TRUE
LIF	negbinomial.size	0.238321	0.25347	OK	TRUE
PROK2	negbinomial.size	6.35144e-07	8.5689e-07	OK	TRUE
HSPD1	negbinomial.size	0.76907	0.783554	OK	TRUE
CLEC4E	negbinomial.size	2.43399e-05	3.08863e-05	OK	TRUE
TMEM106C	negbinomial.size	5.81499e-34	1.28579e-33	OK	TRUE
GSTA1	negbinomial.size	1.11406e-65	3.49733e-65	OK	TRUE
PDGFD	negbinomial.size	5.319e-66	1.67626e-65	OK	TRUE
MRC1	negbinomial.size	4.58016e-18	8.07123e-18	OK	TRUE
IGHV1-2	negbinomial.size	0.000657569	0.000793483	OK	TRUE
HMOX1	negbinomial.size	2.23588e-15	3.74493e-15	OK	TRUE
SPC25	negbinomial.size	1.03773e-32	2.26377e-32	OK	TRUE
DNAJC12	negbinomial.size	2.19113e-49	5.81079e-49	OK	TRUE
HRH2	negbinomial.size	1.32254e-05	1.69549e-05	OK	TRUE
SHCBP1	negbinomial.size	1.84676e-79	6.61653e-79	OK	TRUE
IL17A	negbinomial.size	4.8587e-08	6.79214e-08	OK	TRUE
C5AR1	negbinomial.size	0.00299945	0.00350728	OK	TRUE
KLK1	negbinomial.size	4.55894e-45	1.14538e-44	OK	TRUE
FOXQ1	negbinomial.size	8.76954e-24	1.68238e-23	OK	TRUE
CCL15	negbinomial.size	3.2164e-59	9.47408e-59	OK	TRUE
SYT13	negbinomial.size	4.71896e-63	1.45054e-62	OK	TRUE
C2CD4B	negbinomial.size	1.89189e-29	3.92652e-29	OK	TRUE
TSPAN12	negbinomial.size	1.64242e-43	4.04499e-43	OK	TRUE
C21orf58	negbinomial.size	2.27705e-36	5.19782e-36	OK	TRUE
CENPW	negbinomial.size	2.48411e-05	3.14977e-05	OK	TRUE
CHN1	negbinomial.size	1.28338e-05	1.64658e-05	OK	TRUE
SLC22A18AS	negbinomial.size	2.76945e-32	5.97716e-32	OK	TRUE
IGLC7	negbinomial.size	3.32034e-14	5.44335e-14	OK	TRUE
SERPINI1	negbinomial.size	4.92899e-20	8.95829e-20	OK	TRUE
ERRFI1	negbinomial.size	7.3141e-34	1.61507e-33	OK	TRUE
CDK2AP1	negbinomial.size	1.14209e-28	2.33452e-28	OK	TRUE
FGFBP2	negbinomial.size	3.64829e-16	6.21319e-16	OK	TRUE
ZNF703	negbinomial.size	2.11296e-44	5.2759e-44	OK	TRUE
HELLS	negbinomial.size	2.5252e-36	5.75619e-36	OK	TRUE
CD93	negbinomial.size	2.64156e-09	3.79068e-09	OK	TRUE
S1PR1	negbinomial.size	6.14891e-25	1.20528e-24	OK	TRUE
PLD3	negbinomial.size	0.162899	0.174974	OK	TRUE
KRT5	negbinomial.size	7.37887e-18	1.29469e-17	OK	TRUE
CDCA8	negbinomial.size	1.97519e-21	3.68475e-21	OK	TRUE
TPSG1	negbinomial.size	1.70853e-42	4.16357e-42	OK	TRUE
EDN1	negbinomial.size	1.64293e-40	3.92707e-40	OK	TRUE
ST3GAL4	negbinomial.size	9.50759e-37	2.17949e-36	OK	TRUE
CAVIN2	negbinomial.size	1.56771e-07	2.15261e-07	OK	TRUE
AXL	negbinomial.size	4.55536e-12	7.10216e-12	OK	TRUE
H2AC14	negbinomial.size	1.05786e-61	3.19722e-61	OK	TRUE
GSTO2	negbinomial.size	5.57976e-46	1.42838e-45	OK	TRUE
ABCA1	negbinomial.size	1.52574e-06	2.0314e-06	OK	TRUE
TREM1	negbinomial.size	1.44677e-06	1.92942e-06	OK	TRUE
IGFBP4	negbinomial.size	3.37407e-36	7.6804e-36	OK	TRUE
IL1A	negbinomial.size	9.48234e-10	1.38897e-09	OK	TRUE
TMEM30B	negbinomial.size	1.09484e-54	3.03749e-54	OK	TRUE
ARL14	negbinomial.size	9.03262e-32	1.93914e-31	OK	TRUE
IFI44L	negbinomial.size	1.0533e-06	1.41281e-06	OK	TRUE
ATF3	negbinomial.size	1.38007e-07	1.9014e-07	OK	TRUE
ATAD5	negbinomial.size	1.4531e-20	2.66786e-20	OK	TRUE
RAP1GAP	negbinomial.size	7.44916e-49	1.95948e-48	OK	TRUE
TPSD1	negbinomial.size	1.50271e-11	2.31175e-11	OK	TRUE
KCTD12	negbinomial.size	2.12862e-13	3.42054e-13	OK	TRUE
CERS6	negbinomial.size	1.56251e-72	5.23958e-72	OK	TRUE
C1orf54	negbinomial.size	1.62588e-11	2.49887e-11	OK	TRUE
KRT81	negbinomial.size	1.23894e-12	1.95985e-12	OK	TRUE
RSAD2	negbinomial.size	0.0808937	0.08859	OK	TRUE
NIPAL1	negbinomial.size	8.81822e-55	2.4591e-54	OK	TRUE
KLK10	negbinomial.size	2.68798e-35	6.02569e-35	OK	TRUE
CCL18	negbinomial.size	1.08962e-20	2.00277e-20	OK	TRUE
GJB1	negbinomial.size	3.93022e-50	1.05087e-49	OK	TRUE
NCAPD2	negbinomial.size	1.91092e-18	3.38584e-18	OK	TRUE
L1TD1	negbinomial.size	3.53066e-44	8.76188e-44	OK	TRUE
SLC44A3	negbinomial.size	1.32177e-57	3.80361e-57	OK	TRUE
CD1E	negbinomial.size	1.50618e-19	2.71615e-19	OK	TRUE
CHP2	negbinomial.size	2.36512e-58	6.85462e-58	OK	TRUE
ENG	negbinomial.size	1.49595e-10	2.23978e-10	OK	TRUE
MEP1A	negbinomial.size	5.07205e-42	1.22499e-41	OK	TRUE
BCAT1	negbinomial.size	1.36327e-41	3.28278e-41	OK	TRUE
CDC25B	negbinomial.size	1.15745e-09	1.69237e-09	OK	TRUE
FGFBP1	negbinomial.size	3.44933e-39	8.1252e-39	OK	TRUE
BMP4	negbinomial.size	1.44989e-12	2.28908e-12	OK	TRUE
CSF2	negbinomial.size	9.83702e-11	1.47555e-10	OK	TRUE
MS4A8	negbinomial.size	9.67226e-55	2.68803e-54	OK	TRUE
CDKN1A	negbinomial.size	0.123048	0.133316	OK	TRUE
FMOD	negbinomial.size	6.31296e-39	1.47636e-38	OK	TRUE
DLGAP5	negbinomial.size	3.47784e-29	7.18134e-29	OK	TRUE
HSD17B2	negbinomial.size	8.63313e-48	2.24905e-47	OK	TRUE
SEMA3F	negbinomial.size	6.5073e-22	1.22238e-21	OK	TRUE
MT1H	negbinomial.size	1.39724e-29	2.9036e-29	OK	TRUE
KNL1	negbinomial.size	2.30987e-42	5.60376e-42	OK	TRUE
NCAPG	negbinomial.size	1.63931e-51	4.41961e-51	OK	TRUE
GNG4	negbinomial.size	1.95966e-06	2.59211e-06	OK	TRUE
IGLV3-27	negbinomial.size	0.00350764	0.00408093	OK	TRUE
SPON2	negbinomial.size	0.0191685	0.0216949	OK	TRUE
SMIM24	negbinomial.size	5.57062e-33	1.21848e-32	OK	TRUE
MAP3K7CL	negbinomial.size	1.15727e-27	2.33033e-27	OK	TRUE
MPC2	negbinomial.size	5.26546e-13	8.41954e-13	OK	TRUE
CLEC12A	negbinomial.size	1.65977e-06	2.20442e-06	OK	TRUE
TMEM61	negbinomial.size	4.62831e-46	1.18669e-45	OK	TRUE
OSBPL1A	negbinomial.size	3.36049e-17	5.82078e-17	OK	TRUE
HSPA6	negbinomial.size	4.15596e-12	6.49819e-12	OK	TRUE
CRB3	negbinomial.size	3.84766e-39	9.05036e-39	OK	TRUE
WEE1	negbinomial.size	5.68313e-39	1.33291e-38	OK	TRUE
CENPX	negbinomial.size	9.86835e-14	1.59844e-13	OK	TRUE
IGHV4-4	negbinomial.size	0.00446736	0.00517525	OK	TRUE
ASCL2	negbinomial.size	7.37445e-06	9.51409e-06	OK	TRUE
BEX3	negbinomial.size	9.60284e-46	2.44669e-45	OK	TRUE
SGO1	negbinomial.size	1.53717e-57	4.41562e-57	OK	TRUE
BLVRB	negbinomial.size	8.45315e-63	2.58858e-62	OK	TRUE
PILRA	negbinomial.size	1.33889e-09	1.95239e-09	OK	TRUE
ITM2C	negbinomial.size	3.04799e-264	3.0726e-263	OK	TRUE
CRIM1	negbinomial.size	8.08315e-35	1.80702e-34	OK	TRUE
COL5A3	negbinomial.size	0.000811385	0.000974743	OK	TRUE
TNFRSF12A	negbinomial.size	6.77712e-23	1.28346e-22	OK	TRUE
IFIT1	negbinomial.size	0.000759477	0.000915094	OK	TRUE
LAMC2	negbinomial.size	5.89851e-28	1.19517e-27	OK	TRUE
NTRK2	negbinomial.size	1.91897e-59	5.66271e-59	OK	TRUE
LRRC26	negbinomial.size	1.68534e-32	3.66171e-32	OK	TRUE
CYB5A	negbinomial.size	1.57779e-88	5.94143e-88	OK	TRUE
BMP2	negbinomial.size	2.60772e-31	5.54697e-31	OK	TRUE
CDCA5	negbinomial.size	1.78612e-31	3.8093e-31	OK	TRUE
KCNMA1	negbinomial.size	2.38323e-32	5.15045e-32	OK	TRUE
CD200	negbinomial.size	1.49236e-05	1.90867e-05	OK	TRUE
AREG	negbinomial.size	5.25404e-23	9.98513e-23	OK	TRUE
CKAP2L	negbinomial.size	6.62634e-30	1.3859e-29	OK	TRUE
DHCR24	negbinomial.size	1.31072e-42	3.21345e-42	OK	TRUE
HAMP	negbinomial.size	9.96261e-21	1.83326e-20	OK	TRUE
STAB1	negbinomial.size	1.58596e-09	2.3044e-09	OK	TRUE
OPN3	negbinomial.size	1.75136e-07	2.39668e-07	OK	TRUE
AQP1	negbinomial.size	8.21752e-32	1.76649e-31	OK	TRUE
IGLV3-19	negbinomial.size	0.00795018	0.00911882	OK	TRUE
GMDS	negbinomial.size	3.29422e-39	7.7711e-39	OK	TRUE
MS4A4A	negbinomial.size	2.10797e-16	3.6013e-16	OK	TRUE
HBEGF	negbinomial.size	2.6122e-23	4.98191e-23	OK	TRUE
PLA2G2D	negbinomial.size	5.23767e-16	8.89199e-16	OK	TRUE
CTSE	negbinomial.size	1.95339e-45	4.95366e-45	OK	TRUE
PXMP2	negbinomial.size	3.17839e-08	4.47012e-08	OK	TRUE
CDHR2	negbinomial.size	4.47708e-34	9.91309e-34	OK	TRUE
ACAA2	negbinomial.size	2.91633e-18	5.16161e-18	OK	TRUE
H2AC17	negbinomial.size	6.32487e-40	1.50517e-39	OK	TRUE
HEG1	negbinomial.size	5.55563e-14	9.06211e-14	OK	TRUE
KRT7	negbinomial.size	5.24326e-36	1.19185e-35	OK	TRUE
SLAMF8	negbinomial.size	5.59424e-11	8.46174e-11	OK	TRUE
PEG10	negbinomial.size	2.53641e-42	6.14417e-42	OK	TRUE
EBNA1BP2	negbinomial.size	0.00151725	0.0018027	OK	TRUE
ITGB8	negbinomial.size	2.15377e-33	4.72374e-33	OK	TRUE
C19orf48	negbinomial.size	6.03581e-17	1.04214e-16	OK	TRUE
HRCT1	negbinomial.size	8.81783e-25	1.72218e-24	OK	TRUE
IGHV3-66	negbinomial.size	0.00391454	0.00455107	OK	TRUE
IGLC6	negbinomial.size	1.8872e-11	2.89502e-11	OK	TRUE
ABCB9	negbinomial.size	0.0032311	0.00377001	OK	TRUE
PLTP	negbinomial.size	3.50109e-06	4.57878e-06	OK	TRUE
DACH1	negbinomial.size	1.25663e-29	2.61475e-29	OK	TRUE
NEK2	negbinomial.size	5.44629e-13	8.70013e-13	OK	TRUE
THBS1	negbinomial.size	0.108533	0.117904	OK	TRUE
NEXN	negbinomial.size	0.0344367	0.0384129	OK	TRUE
TRIB3	negbinomial.size	3.09558e-16	5.27744e-16	OK	TRUE
FERMT2	negbinomial.size	0.989252	0.989252	OK	TRUE
IL6	negbinomial.size	7.1618e-17	1.23262e-16	OK	TRUE
NCAPH	negbinomial.size	1.25791e-26	2.49583e-26	OK	TRUE
LILRA5	negbinomial.size	1.79987e-10	2.68739e-10	OK	TRUE
IGFBP3	negbinomial.size	8.1173e-46	2.07471e-45	OK	TRUE
HOOK1	negbinomial.size	1.3268e-42	3.24797e-42	OK	TRUE
FUT7	negbinomial.size	1.83058e-11	2.81082e-11	OK	TRUE
DCTPP1	negbinomial.size	0.319947	0.336318	OK	TRUE
LILRB2	negbinomial.size	4.09816e-06	5.34242e-06	OK	TRUE
DEPDC1	negbinomial.size	2.66955e-23	5.0853e-23	OK	TRUE
BEST2	negbinomial.size	3.41201e-38	7.93366e-38	OK	TRUE
ANGPT2	negbinomial.size	3.04221e-12	4.77515e-12	OK	TRUE
MXD3	negbinomial.size	2.32805e-29	4.82558e-29	OK	TRUE
CNN3	negbinomial.size	1.95614e-24	3.80217e-24	OK	TRUE
GPR153	negbinomial.size	3.30632e-21	6.13976e-21	OK	TRUE
LYPD8	negbinomial.size	7.51826e-40	1.78655e-39	OK	TRUE
THBD	negbinomial.size	0.00245803	0.00288458	OK	TRUE
KIF2C	negbinomial.size	3.17021e-25	6.23668e-25	OK	TRUE
ESCO2	negbinomial.size	9.49063e-17	1.62998e-16	OK	TRUE
CCL2	negbinomial.size	0.395482	0.412777	OK	TRUE
SCGN	negbinomial.size	1.15516e-49	3.06846e-49	OK	TRUE
PITX1	negbinomial.size	3.35393e-21	6.21396e-21	OK	TRUE
PAFAH1B3	negbinomial.size	0.000423026	0.000515058	OK	TRUE
CCN2	negbinomial.size	3.16534e-25	6.23464e-25	OK	TRUE
BRCA1	negbinomial.size	2.25081e-19	4.03208e-19	OK	TRUE
RASSF4	negbinomial.size	0.105019	0.114239	OK	TRUE
HMGB3	negbinomial.size	0.000167231	0.000206243	OK	TRUE
DEFA6	negbinomial.size	3.83413e-42	9.27391e-42	OK	TRUE
CD300LF	negbinomial.size	5.01458e-11	7.59204e-11	OK	TRUE
PLXDC1	negbinomial.size	0.00016107	0.000199099	OK	TRUE
UHRF1	negbinomial.size	4.52662e-11	6.86608e-11	OK	TRUE
KNSTRN	negbinomial.size	6.23985e-23	1.18309e-22	OK	TRUE
PIF1	negbinomial.size	1.3521e-50	3.62122e-50	OK	TRUE
CACNA1A	negbinomial.size	0.0315499	0.0352898	OK	TRUE
BNIP3	negbinomial.size	0.000166849	0.000205929	OK	TRUE
APOBEC3A	negbinomial.size	4.56582e-05	5.73555e-05	OK	TRUE
CPM	negbinomial.size	0.0345486	0.0385113	OK	TRUE
DLC1	negbinomial.size	0.172116	0.184629	OK	TRUE
TRIM29	negbinomial.size	4.13154e-19	7.36868e-19	OK	TRUE
FAM111B	negbinomial.size	5.56668e-24	1.07046e-23	OK	TRUE
SCGB2A1	negbinomial.size	3.34499e-54	9.23286e-54	OK	TRUE
LILRA4	negbinomial.size	4.38508e-11	6.66384e-11	OK	TRUE
CTNNAL1	negbinomial.size	0.000581882	0.000703722	OK	TRUE
CENPN	negbinomial.size	1.73161e-21	3.23407e-21	OK	TRUE
FRZB	negbinomial.size	1.63178e-30	3.435e-30	OK	TRUE
FBLN5	negbinomial.size	0.00276293	0.00323305	OK	TRUE
IL10	negbinomial.size	2.86066e-09	4.10145e-09	OK	TRUE
FAM92B	negbinomial.size	0.0469728	0.0520744	OK	TRUE
MRTO4	negbinomial.size	2.2906e-09	3.29871e-09	OK	TRUE
H3C2	negbinomial.size	1.1897e-35	2.69301e-35	OK	TRUE
CLC	negbinomial.size	0.00491807	0.00568926	OK	TRUE
AHNAK2	negbinomial.size	7.60268e-17	1.30711e-16	OK	TRUE
TIFAB	negbinomial.size	2.04949e-15	3.43628e-15	OK	TRUE
HJURP	negbinomial.size	2.36461e-32	5.11701e-32	OK	TRUE
NRP1	negbinomial.size	0.00107156	0.00128067	OK	TRUE
FAM162A	negbinomial.size	8.53141e-97	3.50544e-96	OK	TRUE
HILPDA	negbinomial.size	1.64179e-15	2.75842e-15	OK	TRUE
IGKV1D-39	negbinomial.size	0.0044376	0.00514445	OK	TRUE
AEBP1	negbinomial.size	0.721079	0.736972	OK	TRUE
NT5E	negbinomial.size	0.603205	0.621588	OK	TRUE
BUB1	negbinomial.size	7.69981e-18	1.34954e-17	OK	TRUE
RETN	negbinomial.size	1.76992e-06	2.34687e-06	OK	TRUE
AC233755.2	negbinomial.size	5.99531e-05	7.50223e-05	OK	TRUE
FBP1	negbinomial.size	1.04185e-14	1.72016e-14	OK	TRUE
DIAPH3	negbinomial.size	2.42529e-10	3.60132e-10	OK	TRUE
CKAP5	negbinomial.size	0.0225025	0.0253975	OK	TRUE
SLCO2B1	negbinomial.size	3.51314e-05	4.44068e-05	OK	TRUE
CALHM6	negbinomial.size	2.94437e-21	5.4739e-21	OK	TRUE
LMCD1	negbinomial.size	2.97304e-05	3.76091e-05	OK	TRUE
PCSK1N	negbinomial.size	1.09028e-45	2.76978e-45	OK	TRUE
LIMCH1	negbinomial.size	4.81361e-12	7.49759e-12	OK	TRUE
RGMB	negbinomial.size	5.50906e-23	1.04575e-22	OK	TRUE
IGLV8-61	negbinomial.size	3.56409e-06	4.65742e-06	OK	TRUE
C2	negbinomial.size	2.58087e-21	4.80362e-21	OK	TRUE
VWA1	negbinomial.size	4.48112e-22	8.43719e-22	OK	TRUE
ARHGAP11A	negbinomial.size	1.58096e-21	2.95951e-21	OK	TRUE
C2CD4A	negbinomial.size	4.83129e-16	8.21066e-16	OK	TRUE
AZGP1	negbinomial.size	1.3256e-11	2.04122e-11	OK	TRUE
BATF3	negbinomial.size	3.40397e-14	5.57481e-14	OK	TRUE
TWIST1	negbinomial.size	4.72949e-08	6.61721e-08	OK	TRUE
IGHV3-20	negbinomial.size	0.000135335	0.000167799	OK	TRUE
AC007906.2	negbinomial.size	1.35811e-17	2.37779e-17	OK	TRUE
ZBED2	negbinomial.size	7.60663e-11	1.14417e-10	OK	TRUE
CHL1	negbinomial.size	6.50839e-07	8.77335e-07	OK	TRUE
CYP27A1	negbinomial.size	0.000425901	0.000518168	OK	TRUE
CLDN15	negbinomial.size	8.56924e-21	1.57865e-20	OK	TRUE
CITED4	negbinomial.size	0.13634	0.146834	OK	TRUE
COX5A	negbinomial.size	1.55298e-35	3.51043e-35	OK	TRUE
LHFPL6	negbinomial.size	2.83127e-06	3.72681e-06	OK	TRUE
RACGAP1	negbinomial.size	1.98793e-17	3.46925e-17	OK	TRUE
FPR3	negbinomial.size	1.88198e-06	2.49343e-06	OK	TRUE
ITGA8	negbinomial.size	0.26953	0.285168	OK	TRUE
TACSTD2	negbinomial.size	3.68238e-18	6.50326e-18	OK	TRUE
UNG	negbinomial.size	0.00345578	0.00402349	OK	TRUE
CERCAM	negbinomial.size	0.255173	0.271038	OK	TRUE
CMA1	negbinomial.size	0.000246021	0.000301126	OK	TRUE
PLS3	negbinomial.size	5.40453e-16	9.15763e-16	OK	TRUE
CCN1	negbinomial.size	1.88481e-06	2.49514e-06	OK	TRUE
ADAMTS9	negbinomial.size	5.3014e-10	7.80778e-10	OK	TRUE
MGST3	negbinomial.size	1.20436e-115	5.61686e-115	OK	TRUE
SLC30A10	negbinomial.size	2.15792e-24	4.18435e-24	OK	TRUE
NME1	negbinomial.size	0.842923	0.850786	OK	TRUE
PCBD1	negbinomial.size	1.20107e-55	3.37254e-55	OK	TRUE
GUCA2B	negbinomial.size	3.74839e-20	6.82022e-20	OK	TRUE
ZNF366	negbinomial.size	1.55337e-10	2.32362e-10	OK	TRUE
PSRC1	negbinomial.size	1.45957e-06	1.94489e-06	OK	TRUE
TNFSF4	negbinomial.size	3.73705e-10	5.51886e-10	OK	TRUE
SMIM5	negbinomial.size	4.60398e-25	9.04631e-25	OK	TRUE
SCT	negbinomial.size	0.00267106	0.00313232	OK	TRUE
FHL1	negbinomial.size	0.863528	0.8705	OK	TRUE
VCAM1	negbinomial.size	0.0407581	0.0453085	OK	TRUE
NSG1	negbinomial.size	0.0679718	0.0748936	OK	TRUE
ANLN	negbinomial.size	0.00940878	0.010769	OK	TRUE
TTK	negbinomial.size	3.18326e-15	5.30979e-15	OK	TRUE
ECT2	negbinomial.size	0.0290515	0.0326075	OK	TRUE
DEPP1	negbinomial.size	1.44772e-15	2.43487e-15	OK	TRUE
BIK	negbinomial.size	3.83075e-08	5.38295e-08	OK	TRUE
NR4A3	negbinomial.size	1.04811e-11	1.61853e-11	OK	TRUE
SDC3	negbinomial.size	0.00143982	0.00171322	OK	TRUE
BUB1B	negbinomial.size	1.00698e-28	2.06354e-28	OK	TRUE
EREG	negbinomial.size	2.59424e-05	3.28685e-05	OK	TRUE
CDCA2	negbinomial.size	1.11119e-28	2.27423e-28	OK	TRUE
SAPCD2	negbinomial.size	0.699182	0.716396	OK	TRUE
NEURL1	negbinomial.size	1.07106e-23	2.05234e-23	OK	TRUE
PLPP1	negbinomial.size	0.111013	0.120437	OK	TRUE
TNS4	negbinomial.size	7.35644e-14	1.19634e-13	OK	TRUE
PKMYT1	negbinomial.size	2.15669e-19	3.87202e-19	OK	TRUE
NID1	negbinomial.size	1.07864e-05	1.38939e-05	OK	TRUE
SQLE	negbinomial.size	7.03528e-07	9.47574e-07	OK	TRUE
LAMA4	negbinomial.size	9.52473e-10	1.39393e-09	OK	TRUE
NUDT8	negbinomial.size	1.72069e-23	3.28551e-23	OK	TRUE
ALDOB	negbinomial.size	4.41371e-08	6.18072e-08	OK	TRUE
PTN	negbinomial.size	0.00850509	0.00974154	OK	TRUE
IL23A	negbinomial.size	3.13418e-11	4.77631e-11	OK	TRUE
CA7	negbinomial.size	2.52094e-24	4.87081e-24	OK	TRUE
GALNT8	negbinomial.size	5.22755e-21	9.67425e-21	OK	TRUE
CD177	negbinomial.size	1.52567e-31	3.2667e-31	OK	TRUE
LHFPL2	negbinomial.size	8.02758e-05	0.000100067	OK	TRUE
CASP6	negbinomial.size	1.66433e-42	4.06197e-42	OK	TRUE
EBP	negbinomial.size	2.35751e-11	3.60285e-11	OK	TRUE
KRT1	negbinomial.size	1.8553e-07	2.53678e-07	OK	TRUE
CCDC34	negbinomial.size	0.000543909	0.000659272	OK	TRUE
CD59	negbinomial.size	0.0104458	0.0119391	OK	TRUE
CLMP	negbinomial.size	0.0614258	0.0679115	OK	TRUE
CTHRC1	negbinomial.size	0.00241933	0.00284123	OK	TRUE
KIF19	negbinomial.size	9.99949e-22	1.87404e-21	OK	TRUE
KCNMB1	negbinomial.size	0.000465679	0.000565716	OK	TRUE
TOMM40	negbinomial.size	0.0681609	0.0750509	OK	TRUE
APIP	negbinomial.size	0.0489662	0.0542102	OK	TRUE
LAMC1	negbinomial.size	0.0075323	0.00865787	OK	TRUE
HMGCS2	negbinomial.size	1.36006e-27	2.73528e-27	OK	TRUE
MB	negbinomial.size	5.14815e-20	9.34614e-20	OK	TRUE
PROCR	negbinomial.size	0.969342	0.972338	OK	TRUE
DTL	negbinomial.size	1.08789e-15	1.83729e-15	OK	TRUE
WFDC1	negbinomial.size	1.16445e-12	1.84381e-12	OK	TRUE
SERPINH1	negbinomial.size	0.00114252	0.00136447	OK	TRUE
SDR16C5	negbinomial.size	3.80237e-27	7.60942e-27	OK	TRUE
NDNF	negbinomial.size	3.19472e-12	5.00969e-12	OK	TRUE
PMEPA1	negbinomial.size	0.809197	0.821343	OK	TRUE
AKR1B10	negbinomial.size	3.15271e-27	6.32491e-27	OK	TRUE
CLEC11A	negbinomial.size	0.00117562	0.00140193	OK	TRUE
CD163	negbinomial.size	2.10673e-11	3.22569e-11	OK	TRUE
CFH	negbinomial.size	0.00235117	0.00276318	OK	TRUE
SUCLG1	negbinomial.size	3.37947e-47	8.78987e-47	OK	TRUE
TFPI	negbinomial.size	8.75698e-07	1.17556e-06	OK	TRUE
CDKN1C	negbinomial.size	0.328091	0.344432	OK	TRUE
FOXM1	negbinomial.size	3.61254e-12	5.65395e-12	OK	TRUE
NOVA1	negbinomial.size	0.00177202	0.00209926	OK	TRUE
IGHV1-3	negbinomial.size	5.02928e-05	6.31285e-05	OK	TRUE
IGFALS	negbinomial.size	4.2926e-24	8.27422e-24	OK	TRUE
GGT5	negbinomial.size	0.224189	0.238753	OK	TRUE
CD207	negbinomial.size	5.55754e-10	8.1776e-10	OK	TRUE
BRI3BP	negbinomial.size	0.00400516	0.00464977	OK	TRUE
KRT86	negbinomial.size	3.45509e-06	4.52227e-06	OK	TRUE
SYT1	negbinomial.size	3.77769e-05	4.76764e-05	OK	TRUE
RCN3	negbinomial.size	0.00231447	0.00272597	OK	TRUE
NLRP3	negbinomial.size	4.96803e-06	6.45049e-06	OK	TRUE
SCG2	negbinomial.size	2.25001e-27	4.51951e-27	OK	TRUE
KIF14	negbinomial.size	6.55461e-08	9.13929e-08	OK	TRUE
RASD1	negbinomial.size	4.35373e-39	1.02259e-38	OK	TRUE
PRR11	negbinomial.size	1.05683e-11	1.63045e-11	OK	TRUE
SRI	negbinomial.size	6.65931e-56	1.87315e-55	OK	TRUE
MSMO1	negbinomial.size	0.672816	0.69069	OK	TRUE
SMOC2	negbinomial.size	6.57997e-17	1.13489e-16	OK	TRUE
NEUROD1	negbinomial.size	5.19642e-30	1.08823e-29	OK	TRUE
PDGFRA	negbinomial.size	4.88638e-07	6.60333e-07	OK	TRUE
ITGA5	negbinomial.size	0.0409019	0.0454372	OK	TRUE
H2AC16	negbinomial.size	7.66426e-21	1.41353e-20	OK	TRUE
RAI14	negbinomial.size	5.75408e-09	8.19199e-09	OK	TRUE
SULF2	negbinomial.size	1.57001e-20	2.87598e-20	OK	TRUE
CYP7B1	negbinomial.size	0.00128967	0.00153681	OK	TRUE
RAD51AP1	negbinomial.size	1.20238e-26	2.38856e-26	OK	TRUE
RAB42	negbinomial.size	3.05866e-08	4.30546e-08	OK	TRUE
LTBP1	negbinomial.size	0.00147056	0.00174851	OK	TRUE
MTCH2	negbinomial.size	2.03539e-07	2.77834e-07	OK	TRUE
CAPN9	negbinomial.size	1.60256e-18	2.84257e-18	OK	TRUE
SERPINB5	negbinomial.size	2.62015e-29	5.42411e-29	OK	TRUE
CAV1	negbinomial.size	0.187476	0.200575	OK	TRUE
MAP1A	negbinomial.size	0.00270159	0.00316583	OK	TRUE
NR1H3	negbinomial.size	0.0485776	0.0538167	OK	TRUE
TVP23A	negbinomial.size	3.3346e-27	6.68156e-27	OK	TRUE
HECW2	negbinomial.size	6.63697e-08	9.24619e-08	OK	TRUE
OLR1	negbinomial.size	9.971e-06	1.28538e-05	OK	TRUE
NRP2	negbinomial.size	0.000169514	0.000208741	OK	TRUE
PRKAR2B	negbinomial.size	0.0772551	0.0847196	OK	TRUE
CDC6	negbinomial.size	7.86667e-08	1.09312e-07	OK	TRUE
CALB2	negbinomial.size	0.00595624	0.00686088	OK	TRUE
CD36	negbinomial.size	1.76591e-08	2.49658e-08	OK	TRUE
FBN1	negbinomial.size	0.814731	0.826442	OK	TRUE
SPNS2	negbinomial.size	4.26389e-09	6.08646e-09	OK	TRUE
TRPM5	negbinomial.size	1.37943e-05	1.76702e-05	OK	TRUE
CEMIP	negbinomial.size	2.1691e-09	3.13486e-09	OK	TRUE
FEV	negbinomial.size	8.49464e-23	1.60685e-22	OK	TRUE
TRAV6	negbinomial.size	0.0244162	0.0275191	OK	TRUE
AC233755.1	negbinomial.size	0.0128411	0.0146048	OK	TRUE
KIF4A	negbinomial.size	5.50594e-06	7.12611e-06	OK	TRUE
FANCI	negbinomial.size	4.18188e-17	7.23581e-17	OK	TRUE
SULF1	negbinomial.size	5.74677e-10	8.44838e-10	OK	TRUE
DHRS9	negbinomial.size	0.129662	0.140295	OK	TRUE
SIGLEC12	negbinomial.size	5.98429e-11	9.03488e-11	OK	TRUE
ISLR	negbinomial.size	0.000196783	0.000241587	OK	TRUE
BDKRB2	negbinomial.size	3.76566e-11	5.73327e-11	OK	TRUE
CD1A	negbinomial.size	1.82557e-10	2.72326e-10	OK	TRUE
UCN3	negbinomial.size	5.08225e-28	1.03106e-27	OK	TRUE
CHI3L1	negbinomial.size	0.26315	0.278963	OK	TRUE
CD300E	negbinomial.size	0.000108364	0.000134667	OK	TRUE
MXRA5	negbinomial.size	0.546801	0.566342	OK	TRUE
CCDC102B	negbinomial.size	2.85792e-06	3.75884e-06	OK	TRUE
EMILIN2	negbinomial.size	0.0960822	0.104659	OK	TRUE
SLC51B	negbinomial.size	1.0909e-12	1.73241e-12	OK	TRUE
TMIGD1	negbinomial.size	2.12703e-12	3.35162e-12	OK	TRUE
FDFT1	negbinomial.size	0.344321	0.361237	OK	TRUE
DEGS2	negbinomial.size	1.62437e-32	3.534e-32	OK	TRUE
GGCT	negbinomial.size	0.0277458	0.0312068	OK	TRUE
KLK12	negbinomial.size	1.87456e-32	4.06739e-32	OK	TRUE
CNN1	negbinomial.size	0.00589619	0.00679654	OK	TRUE
HSPA2	negbinomial.size	5.45283e-07	7.36268e-07	OK	TRUE
TMEM158	negbinomial.size	1.47992e-07	2.03379e-07	OK	TRUE
MT1F	negbinomial.size	0.000144513	0.000179042	OK	TRUE
PTPRO	negbinomial.size	3.33854e-09	4.77818e-09	OK	TRUE
PCDH7	negbinomial.size	9.33976e-09	1.32852e-08	OK	TRUE
HKDC1	negbinomial.size	2.58185e-13	4.14475e-13	OK	TRUE
TRBV20-1	negbinomial.size	0.00158028	0.00187622	OK	TRUE
IGKV5-2	negbinomial.size	0.00408476	0.00473879	OK	TRUE
SCG5	negbinomial.size	1.2971e-26	2.57045e-26	OK	TRUE
SLC39A8	negbinomial.size	1.02106e-29	2.13004e-29	OK	TRUE
COL7A1	negbinomial.size	0.000932778	0.00111809	OK	TRUE
HIGD1A	negbinomial.size	9.12074e-20	1.6466e-19	OK	TRUE
PRC1	negbinomial.size	7.41537e-22	1.39135e-21	OK	TRUE
PCDH18	negbinomial.size	0.00195357	0.0023076	OK	TRUE
CRISPLD2	negbinomial.size	0.000988585	0.00118324	OK	TRUE
EI24	negbinomial.size	1.35775e-48	3.55424e-48	OK	TRUE
IGKV3D-11	negbinomial.size	0.10341	0.112565	OK	TRUE
PRRG4	negbinomial.size	4.97095e-12	7.73523e-12	OK	TRUE
GNPNAT1	negbinomial.size	2.47114e-26	4.89104e-26	OK	TRUE
PDPN	negbinomial.size	0.267499	0.283388	OK	TRUE
MFAP4	negbinomial.size	0.0846327	0.0925599	OK	TRUE
LMOD1	negbinomial.size	0.000253564	0.000310124	OK	TRUE
TMEM255B	negbinomial.size	0.000636922	0.000769713	OK	TRUE
PTPRR	negbinomial.size	1.94848e-11	2.98619e-11	OK	TRUE
SLITRK6	negbinomial.size	5.97168e-08	8.33365e-08	OK	TRUE
STEAP1	negbinomial.size	2.17953e-17	3.79955e-17	OK	TRUE
EMID1	negbinomial.size	0.0737978	0.0810377	OK	TRUE
TNFSF15	negbinomial.size	5.46544e-12	8.48843e-12	OK	TRUE
EDIL3	negbinomial.size	0.000186882	0.000229606	OK	TRUE
HAS2	negbinomial.size	0.0881213	0.0960779	OK	TRUE
COL5A1	negbinomial.size	0.574192	0.593782	OK	TRUE
WNT4	negbinomial.size	8.76566e-14	1.42409e-13	OK	TRUE
F13A1	negbinomial.size	6.88891e-06	8.89475e-06	OK	TRUE
GPX8	negbinomial.size	3.40786e-10	5.0465e-10	OK	TRUE
FBLN2	negbinomial.size	0.288951	0.304327	OK	TRUE
VSNL1	negbinomial.size	2.03797e-09	2.95324e-09	OK	TRUE
FCGR1A	negbinomial.size	0.00571133	0.00658813	OK	TRUE
AP1S1	negbinomial.size	3.05044e-14	5.02115e-14	OK	TRUE
LXN	negbinomial.size	9.60667e-08	1.33148e-07	OK	TRUE
PSMG1	negbinomial.size	0.321964	0.338219	OK	TRUE
CST1	negbinomial.size	2.75521e-10	4.08748e-10	OK	TRUE
FLT3	negbinomial.size	7.18216e-07	9.66554e-07	OK	TRUE
CRYM	negbinomial.size	2.44626e-15	4.09307e-15	OK	TRUE
CLEC4C	negbinomial.size	2.61541e-08	3.69114e-08	OK	TRUE
DLL1	negbinomial.size	1.6364e-14	2.69906e-14	OK	TRUE
SLC7A11	negbinomial.size	0.00724772	0.00833667	OK	TRUE
MMP7	negbinomial.size	2.20246e-17	3.8354e-17	OK	TRUE
APOL1	negbinomial.size	1.73086e-13	2.78965e-13	OK	TRUE
C11orf86	negbinomial.size	2.15418e-12	3.39111e-12	OK	TRUE
MRC2	negbinomial.size	0.913189	0.918851	OK	TRUE
TTR	negbinomial.size	3.30043e-19	5.89284e-19	OK	TRUE
IGHV4-61	negbinomial.size	0.0858082	0.0937192	OK	TRUE
NEURL1B	negbinomial.size	3.08062e-10	4.56607e-10	OK	TRUE
PLN	negbinomial.size	0.000407336	0.000496326	OK	TRUE
CD248	negbinomial.size	0.304315	0.320093	OK	TRUE
NTM	negbinomial.size	0.378237	0.395286	OK	TRUE
THBS2	negbinomial.size	1.35056e-07	1.86233e-07	OK	TRUE
EMP1	negbinomial.size	1.66345e-16	2.84787e-16	OK	TRUE
SLC39A4	negbinomial.size	6.99131e-25	1.3671e-24	OK	TRUE
KIF15	negbinomial.size	4.51121e-05	5.67573e-05	OK	TRUE
FGFR1	negbinomial.size	0.0192082	0.0217247	OK	TRUE
NOTCH4	negbinomial.size	7.66994e-10	1.12451e-09	OK	TRUE
ZNF511	negbinomial.size	0.0411087	0.0456357	OK	TRUE
WDR34	negbinomial.size	0.281123	0.296649	OK	TRUE
SEMA6B	negbinomial.size	0.000314869	0.000384234	OK	TRUE
MSRB3	negbinomial.size	0.97219	0.97399	OK	TRUE
CHAC1	negbinomial.size	0.0355967	0.0396524	OK	TRUE
RAMP1	negbinomial.size	0.00326064	0.00380174	OK	TRUE
SMAGP	negbinomial.size	1.373e-15	2.31159e-15	OK	TRUE
RBP4	negbinomial.size	1.57111e-23	3.00344e-23	OK	TRUE
IGFBP6	negbinomial.size	0.019493	0.0220314	OK	TRUE
IGHV3-69-1	negbinomial.size	0.0386117	0.0429813	OK	TRUE
HTRA1	negbinomial.size	0.952335	0.955869	OK	TRUE
TNNT1	negbinomial.size	3.04088e-07	4.13345e-07	OK	TRUE
PYCR1	negbinomial.size	2.48774e-20	4.54685e-20	OK	TRUE
SAMD11	negbinomial.size	0.00794312	0.00911717	OK	TRUE
PTPRB	negbinomial.size	4.46213e-10	6.58367e-10	OK	TRUE
LGR5	negbinomial.size	1.12263e-07	1.55198e-07	OK	TRUE
HMGCS1	negbinomial.size	2.46367e-17	4.28109e-17	OK	TRUE
TM4SF1	negbinomial.size	1.00103e-14	1.65444e-14	OK	TRUE
S1PR3	negbinomial.size	0.000291662	0.000356183	OK	TRUE
SCG3	negbinomial.size	1.29276e-13	2.09187e-13	OK	TRUE
IGHV4-28	negbinomial.size	0.175586	0.188227	OK	TRUE
IGLV4-60	negbinomial.size	2.90203e-07	3.94803e-07	OK	TRUE
CD163L1	negbinomial.size	0.000185826	0.000228482	OK	TRUE
IGKV2D-28	negbinomial.size	0.194938	0.208422	OK	TRUE
SOX2	negbinomial.size	7.84184e-12	1.21328e-11	OK	TRUE
MELK	negbinomial.size	2.55917e-07	3.49037e-07	OK	TRUE
C4BPB	negbinomial.size	4.45852e-13	7.14332e-13	OK	TRUE
RBP7	negbinomial.size	0.0712465	0.0782892	OK	TRUE
TM4SF5	negbinomial.size	6.29113e-25	1.23167e-24	OK	TRUE
AQP8	negbinomial.size	2.26086e-12	3.5556e-12	OK	TRUE
GPX3	negbinomial.size	0.381123	0.398046	OK	TRUE
ARHGEF39	negbinomial.size	6.32372e-06	8.1715e-06	OK	TRUE
FAM20C	negbinomial.size	0.0782949	0.0858019	OK	TRUE
SLC7A2	negbinomial.size	1.14632e-12	1.81865e-12	OK	TRUE
IGKV1D-8	negbinomial.size	0.0340154	0.0379952	OK	TRUE
IGLV3-16	negbinomial.size	0.136937	0.14738	OK	TRUE
COL13A1	negbinomial.size	0.000991969	0.00118642	OK	TRUE
SYNPO2	negbinomial.size	0.0642548	0.0708943	OK	TRUE
PTX3	negbinomial.size	0.0311438	0.0348596	OK	TRUE
F12	negbinomial.size	3.27618e-14	5.37637e-14	OK	TRUE
DEFB1	negbinomial.size	3.62488e-06	4.73304e-06	OK	TRUE
SLC2A1	negbinomial.size	0.251663	0.267484	OK	TRUE
OLFML2B	negbinomial.size	0.237094	0.25233	OK	TRUE
NOTCH3	negbinomial.size	0.000565712	0.000684676	OK	TRUE
PRRX1	negbinomial.size	0.000454774	0.000552883	OK	TRUE
SDC2	negbinomial.size	8.45469e-05	0.00010523	OK	TRUE
WNT5A	negbinomial.size	0.647857	0.66591	OK	TRUE
REG1B	negbinomial.size	3.33965e-17	5.79087e-17	OK	TRUE
IMPDH2	negbinomial.size	0.78145	0.794172	OK	TRUE
DYSF	negbinomial.size	0.0111486	0.0127065	OK	TRUE
NTHL1	negbinomial.size	1.16303e-09	1.699e-09	OK	TRUE
IGFL2	negbinomial.size	0.00496215	0.00573616	OK	TRUE
CHIT1	negbinomial.size	0.00196322	0.00231731	OK	TRUE
INHBA	negbinomial.size	0.582798	0.602088	OK	TRUE
APCDD1	negbinomial.size	0.000370863	0.000452224	OK	TRUE
GJC1	negbinomial.size	5.00578e-12	7.78198e-12	OK	TRUE
PGRMC1	negbinomial.size	1.54439e-53	4.21978e-53	OK	TRUE
GGH	negbinomial.size	5.28063e-25	1.03633e-24	OK	TRUE
PRXL2A	negbinomial.size	0.457569	0.475438	OK	TRUE
ENHO	negbinomial.size	0.785292	0.797578	OK	TRUE
MRVI1	negbinomial.size	0.833082	0.84295	OK	TRUE
FAM83D	negbinomial.size	0.000147446	0.000182397	OK	TRUE
LSAMP	negbinomial.size	1.20487e-06	1.61212e-06	OK	TRUE
MT1A	negbinomial.size	4.81196e-18	8.47052e-18	OK	TRUE
IGKV1-12	negbinomial.size	0.408011	0.425033	OK	TRUE
RHOV	negbinomial.size	1.08165e-07	1.4966e-07	OK	TRUE
CAV2	negbinomial.size	3.66814e-05	4.63299e-05	OK	TRUE
NRXN1	negbinomial.size	2.02883e-05	2.58258e-05	OK	TRUE
NID2	negbinomial.size	3.82976e-09	5.47157e-09	OK	TRUE
HMGN5	negbinomial.size	7.94922e-15	1.31918e-14	OK	TRUE
PRAP1	negbinomial.size	7.6851e-05	9.59455e-05	OK	TRUE
NRG1	negbinomial.size	0.734603	0.750321	OK	TRUE
IDH1	negbinomial.size	2.91525e-37	6.71129e-37	OK	TRUE
CST6	negbinomial.size	0.130183	0.140764	OK	TRUE
CX3CL1	negbinomial.size	3.19123e-09	4.57138e-09	OK	TRUE
EDNRA	negbinomial.size	0.689355	0.706774	OK	TRUE
H3C8	negbinomial.size	1.29099e-59	3.82351e-59	OK	TRUE
PIMREG	negbinomial.size	0.0396885	0.0441497	OK	TRUE
GPR84	negbinomial.size	0.0689633	0.075883	OK	TRUE
TROAP	negbinomial.size	4.46329e-11	6.77635e-11	OK	TRUE
ANTXR1	negbinomial.size	0.0136103	0.0154689	OK	TRUE
IGLL1	negbinomial.size	0.0001709	0.000210288	OK	TRUE
PHLDA3	negbinomial.size	0.215674	0.230135	OK	TRUE
ADAMTS1	negbinomial.size	0.0114852	0.0130811	OK	TRUE
TNFSF11	negbinomial.size	0.000134297	0.000166639	OK	TRUE
RAB3B	negbinomial.size	8.23038e-15	1.36444e-14	OK	TRUE
PAPPA2	negbinomial.size	2.4168e-14	3.9822e-14	OK	TRUE
ANGPTL2	negbinomial.size	0.00208023	0.00245365	OK	TRUE
CES1	negbinomial.size	4.34502e-06	5.64609e-06	OK	TRUE
ALKAL2	negbinomial.size	0.376094	0.3933	OK	TRUE
PROX1	negbinomial.size	2.24751e-10	3.34039e-10	OK	TRUE
SOX7	negbinomial.size	0.000234437	0.000287164	OK	TRUE
CCDC3	negbinomial.size	0.00234205	0.00275446	OK	TRUE
DIO2	negbinomial.size	0.000763097	0.000917412	OK	TRUE
GREM1	negbinomial.size	9.46301e-05	0.000117689	OK	TRUE
TBX10	negbinomial.size	3.22162e-14	5.2922e-14	OK	TRUE
IGKV1-8	negbinomial.size	0.000232184	0.000284619	OK	TRUE
GUCY1A1	negbinomial.size	0.915384	0.920488	OK	TRUE
IGHV4-31	negbinomial.size	0.0279504	0.0314151	OK	TRUE
HMGCR	negbinomial.size	3.44343e-10	5.09452e-10	OK	TRUE
PDK4	negbinomial.size	6.98096e-12	1.08215e-11	OK	TRUE
CMKLR1	negbinomial.size	2.71572e-05	3.43807e-05	OK	TRUE
TIE1	negbinomial.size	0.0110637	0.0126186	OK	TRUE
PXDN	negbinomial.size	0.0616232	0.0680834	OK	TRUE
LRRC32	negbinomial.size	0.0127524	0.0145141	OK	TRUE
FLT1	negbinomial.size	0.00316882	0.00370266	OK	TRUE
NCCRP1	negbinomial.size	0.0861854	0.0940679	OK	TRUE
ADGRL2	negbinomial.size	2.12317e-09	3.07396e-09	OK	TRUE
LTBP2	negbinomial.size	0.780668	0.793875	OK	TRUE
GUCY1B1	negbinomial.size	0.281295	0.296649	OK	TRUE
CCDC80	negbinomial.size	0.402683	0.419752	OK	TRUE
CENPV	negbinomial.size	1.78347e-20	3.26333e-20	OK	TRUE
SAA1	negbinomial.size	1.17609e-06	1.57491e-06	OK	TRUE
IL2	negbinomial.size	0.18415	0.197147	OK	TRUE
CCL17	negbinomial.size	2.70015e-06	3.55709e-06	OK	TRUE
H1-1	negbinomial.size	7.50236e-12	1.16186e-11	OK	TRUE
GASK1B	negbinomial.size	0.000168622	0.000207801	OK	TRUE
ECM1	negbinomial.size	0.537877	0.557455	OK	TRUE
VMO1	negbinomial.size	0.358347	0.375466	OK	TRUE
FKBP10	negbinomial.size	2.56547e-06	3.38517e-06	OK	TRUE
PODXL	negbinomial.size	8.48499e-11	1.27511e-10	OK	TRUE
IGLV2-18	negbinomial.size	0.00517992	0.00598364	OK	TRUE
EDNRB	negbinomial.size	0.655228	0.673061	OK	TRUE
OLFML3	negbinomial.size	0.133499	0.144158	OK	TRUE
NREP	negbinomial.size	0.857585	0.865046	OK	TRUE
ALDH1B1	negbinomial.size	1.97517e-06	2.61051e-06	OK	TRUE
TFPI2	negbinomial.size	0.0161725	0.0183553	OK	TRUE
ALDH1A3	negbinomial.size	1.50085e-09	2.18465e-09	OK	TRUE
ATP5MC1	negbinomial.size	1.15087e-46	2.96957e-46	OK	TRUE
LAMP5	negbinomial.size	0.020002	0.022591	OK	TRUE
B4GALNT2	negbinomial.size	5.40543e-16	9.15763e-16	OK	TRUE
TCF21	negbinomial.size	0.154948	0.166654	OK	TRUE
SEMA3A	negbinomial.size	0.275073	0.290654	OK	TRUE
SLC38A11	negbinomial.size	0.885314	0.891355	OK	TRUE
FAT4	negbinomial.size	0.982517	0.983123	OK	TRUE
CXCL12	negbinomial.size	0.106647	0.115933	OK	TRUE
GPR160	negbinomial.size	1.63401e-09	2.37209e-09	OK	TRUE
AC141272.1	negbinomial.size	0.261407	0.277297	OK	TRUE
CDH11	negbinomial.size	0.0150237	0.0170633	OK	TRUE
ASPN	negbinomial.size	0.917707	0.922252	OK	TRUE
HGF	negbinomial.size	0.02816	0.0316288	OK	TRUE
CXCL11	negbinomial.size	0.300185	0.315954	OK	TRUE
MEOX1	negbinomial.size	0.0227975	0.0257126	OK	TRUE
TMEM119	negbinomial.size	0.551946	0.571307	OK	TRUE
SLC15A1	negbinomial.size	3.90049e-07	5.28421e-07	OK	TRUE
CH25H	negbinomial.size	0.260358	0.276364	OK	TRUE
SAA2	negbinomial.size	1.24114e-08	1.76235e-08	OK	TRUE
VSIG4	negbinomial.size	2.178e-05	2.77029e-05	OK	TRUE
PSAT1	negbinomial.size	0.00232048	0.00273106	OK	TRUE
TMEM47	negbinomial.size	0.34776	0.364609	OK	TRUE
ADAMTS2	negbinomial.size	0.760249	0.775053	OK	TRUE
KCNE4	negbinomial.size	4.99127e-06	6.47549e-06	OK	TRUE
KIF20A	negbinomial.size	1.63429e-07	2.23836e-07	OK	TRUE
PAPPA	negbinomial.size	0.169656	0.182111	OK	TRUE
ERG	negbinomial.size	0.132312	0.14297	OK	TRUE
CLEC9A	negbinomial.size	5.06485e-05	6.35259e-05	OK	TRUE
MEST	negbinomial.size	2.75651e-07	3.75636e-07	OK	TRUE
ADAMTS8	negbinomial.size	7.88995e-05	9.84272e-05	OK	TRUE
IL17F	negbinomial.size	0.0703716	0.0773801	OK	TRUE
FILIP1	negbinomial.size	0.0163019	0.0184892	OK	TRUE
PGF	negbinomial.size	0.278195	0.293761	OK	TRUE
RASL11A	negbinomial.size	0.574391	0.593782	OK	TRUE
MMP23B	negbinomial.size	0.712753	0.728921	OK	TRUE
MAP3K20	negbinomial.size	0.110341	0.119788	OK	TRUE
MSR1	negbinomial.size	0.00319902	0.00373526	OK	TRUE
NR2F1	negbinomial.size	0.0022603	0.0026641	OK	TRUE
INSM1	negbinomial.size	1.4121e-07	1.94388e-07	OK	TRUE
TBX2	negbinomial.size	0.000901587	0.0010815	OK	TRUE
IL24	negbinomial.size	0.000145439	0.000180052	OK	TRUE
DHRS4	negbinomial.size	1.15012e-07	1.58863e-07	OK	TRUE
SLC16A10	negbinomial.size	0.215814	0.230135	OK	TRUE
PTCH1	negbinomial.size	0.372444	0.389733	OK	TRUE
