# Supplementary material for: Single-cell sequencing reveals the immune microenvironment landscape related to anti-PD-1 resistance in metastatic colorectal cancer with high microsatellite instability
Source: BMC Med. 2023 Apr 27;21:161. doi: 10.1186/s12916-023-02866-y (PMC10142806; doi:10.1186/s12916-023-02866-y)
Supplement: Supplementary file 8 — Additional file 8: Table S6. 155 DEGs in gene expression of each cell subtype between sensitive group and resistant group. [file 12916_2023_2866_MOESM8_ESM.xlsx]

## Sheet: all_typeCell_treatedVSnon_treat
gene	p_val	avg_log2FC	pct.1	pct.2	p_val_adj	cluster
HBB	1.25103e-34	0.621436	0.331	0.401	2.50205e-31	CD8+ T-cells
C1QA	5.1189e-117	-1.46307	0.967	0.939	1.02378e-113	Monocytes
C1QC	3.9135e-111	-1.19535	0.853	0.893	7.82701e-108	Monocytes
BATF	2.68994e-104	0.524343	0.323	0.583	5.37989e-101	Monocytes
SELENOP	2.34563e-97	-1.7427	0.532	0.711	4.69126e-94	Monocytes
HLA-DQB1	6.32257e-92	-0.776234	0.988	0.972	1.26451e-88	Monocytes
MMP12	2.78361e-91	-0.867232	0.335	0.563	5.56722e-88	Monocytes
HLA-DQA1	6.39002e-89	-0.916762	0.95	0.932	1.278e-85	Monocytes
HLA-DRB1	9.63055e-89	-0.930307	0.969	0.963	1.92611e-85	Monocytes
CPVL	9.59728e-84	-0.625754	0.922	0.919	1.91946e-80	Monocytes
SLC40A1	2.71249e-83	-0.764225	0.843	0.91	5.42498e-80	Monocytes
FUCA1	4.67532e-80	-0.641549	0.836	0.923	9.35064e-77	Monocytes
HLA-DPA1	8.42877e-77	-1.01173	0.987	0.985	1.68575e-73	Monocytes
DNASE1L3	1.02725e-76	-0.728535	0.977	0.977	2.05451e-73	Monocytes
CST3	1.78961e-76	-0.838225	0.994	0.994	3.57921e-73	Monocytes
HLA-DQA2	2.37713e-74	-0.661963	0.975	0.967	4.75427e-71	Monocytes
HLA-DRB5	1.10998e-72	-0.720187	0.925	0.948	2.21996e-69	Monocytes
HLA-DRA	1.62203e-72	-0.60953	0.972	0.979	3.24407e-69	Monocytes
SERPINB2	2.04839e-72	-0.584647	0.735	0.509	4.09678e-69	Monocytes
HLA-DPB1	1.96678e-70	-0.828286	0.985	0.973	3.93356e-67	Monocytes
FTL	5.41864e-70	-0.626426	0.988	0.989	1.08373e-66	Monocytes
SLPI	1.40302e-60	0.653711	0.664	0.515	2.80603e-57	Monocytes
HLA-DMB	4.14136e-56	-0.50899	0.969	0.947	8.28272e-53	Monocytes
C1QB	4.86483e-56	-1.37308	0.601	0.72	9.72967e-53	Monocytes
DAB2	2.53702e-55	-0.69163	0.896	0.894	5.07404e-52	Monocytes
MS4A6A	1.08361e-52	-0.688785	0.939	0.946	2.16723e-49	Monocytes
LGALS1	1.95059e-50	-0.510585	0.97	0.918	3.90119e-47	Monocytes
CTSB	1.48165e-46	-0.512024	0.927	0.9	2.9633e-43	Monocytes
MS4A7	1.67621e-42	-0.565084	0.898	0.83	3.35243e-39	Monocytes
IGHG3	1.94899e-42	0.542124	0.889	0.863	3.89798e-39	Monocytes
LYZ	1.46172e-41	-0.596982	0.907	0.916	2.92344e-38	Monocytes
CXCL1	1.85389e-38	0.528384	0.261	0.322	3.70778e-35	Monocytes
TMEM176A	6.49278e-38	-0.548734	0.945	0.899	1.29856e-34	Monocytes
LGMN	8.93763e-35	-0.594358	0.585	0.653	1.78753e-31	Monocytes
TMEM176B	2.44209e-33	-0.515852	0.975	0.898	4.88418e-30	Monocytes
ACP5	1.06972e-28	-0.765545	0.787	0.799	2.13944e-25	Monocytes
MT1H	2.43125e-26	-0.692493	0.776	0.612	4.86251e-23	Monocytes
PLD3	1.22835e-21	-0.586107	0.509	0.591	2.4567e-18	Monocytes
APOE	5.01813e-20	-0.912432	0.461	0.562	1.00363e-16	Monocytes
IGHG2	6.22606e-20	0.738411	0.845	0.832	1.24521e-16	Monocytes
SPP1	3.0615e-19	-0.523055	0.234	0.361	6.12299e-16	Monocytes
CLEC4E	3.37189e-18	0.591871	0.361	0.406	6.74377e-15	Monocytes
IL1R2	1.24564e-16	0.514181	0.421	0.535	2.49127e-13	Monocytes
CCL3	9.23766e-14	0.711765	0.5	0.631	1.84753e-10	Monocytes
MAFB	9.84197e-14	-0.508145	0.765	0.722	1.96839e-10	Monocytes
IFITM3	6.04915e-12	0.647675	0.85	0.861	1.20983e-08	Monocytes
RNASE1	1.36997e-11	-0.892879	0.303	0.44	2.73995e-08	Monocytes
APOBEC3A	7.06141e-09	0.678666	0.676	0.619	1.41228e-05	Monocytes
EREG	1.95637e-08	-0.631243	0.256	0.37	3.91274e-05	Monocytes
SNX10	2.21478e-05	0.70967	0.462	0.579	0.0442956	Monocytes
TNFAIP2	2.48827e-05	0.553153	0.48	0.606	0.0497655	Monocytes
CCL4	9.57042e-05	0.66665	0.556	0.691	0.191408	Monocytes
SLAMF7	0.000107405	0.528468	0.791	0.749	0.214809	Monocytes
IGHG4	0.000205246	0.740217	0.549	0.697	0.410492	Monocytes
ISG15	0.000634417	0.533941	0.653	0.663	1	Monocytes
C15orf48	0.002928	0.847547	0.646	0.68	1	Monocytes
IDO1	0.00481608	0.60878	0.341	0.401	1	Monocytes
IGLV1-40	1.1529e-143	0.605998	0.35	0.843	2.3058e-140	B-cells
JCHAIN	2.33958e-126	0.66508	0.994	1	4.67915e-123	B-cells
IGLV2-8	6.44166e-117	0.790707	0.327	0.77	1.28833e-113	B-cells
IGLV2-14	2.83483e-111	0.82091	0.396	0.864	5.66966e-108	B-cells
IGHA1	5.20365e-93	0.715159	0.998	1	1.04073e-89	B-cells
IGLV4-69	1.65322e-90	0.655067	0.316	0.725	3.30644e-87	B-cells
HLA-DPA11	4.60182e-88	-0.820278	0.434	0.773	9.20363e-85	B-cells
FTH1	2.48286e-86	-0.544543	0.876	0.977	4.96571e-83	B-cells
HLA-DRB11	2.31035e-78	-0.94368	0.368	0.737	4.62071e-75	B-cells
BIRC3	5.62891e-77	-0.545353	0.388	0.773	1.12578e-73	B-cells
MZB1	1.80628e-73	0.518545	0.96	0.972	3.61255e-70	B-cells
IGLV3-19	3.15596e-71	0.633795	0.259	0.615	6.31192e-68	B-cells
LTB	1.15613e-69	-0.831055	0.316	0.707	2.31226e-66	B-cells
IGLV2-23	1.25173e-67	0.74708	0.362	0.709	2.50347e-64	B-cells
HLA-DRB51	1.83283e-66	-0.521805	0.291	0.705	3.66566e-63	B-cells
IGHA2	4.54535e-61	0.970981	0.988	0.998	9.09069e-58	B-cells
TCF4	2.69062e-58	-0.544281	0.499	0.802	5.38124e-55	B-cells
HLA-DPB11	2.54693e-52	-0.896777	0.314	0.685	5.09386e-49	B-cells
HLA-DRA1	7.12009e-49	-1.0837	0.322	0.683	1.42402e-45	B-cells
IGLV3-1	9.50654e-32	0.515716	0.512	0.829	1.90131e-28	B-cells
HLA-DQA11	6.479e-30	-0.785625	0.291	0.633	1.2958e-26	B-cells
IGHG21	5.52192e-29	0.504144	0.383	0.712	1.10438e-25	B-cells
HLA-DQB11	6.30243e-27	-0.820776	0.31	0.652	1.26049e-23	B-cells
MS4A1	5.21699e-25	-0.665666	0.28	0.542	1.0434e-21	B-cells
IGKC	5.60762e-24	0.672559	1	1	1.12152e-20	B-cells
IGHM	2.67297e-21	1.28428	0.648	0.826	5.34594e-18	B-cells
TUBA1A	5.30552e-20	-0.532371	0.276	0.634	1.0611e-16	B-cells
IGLV3-21	2.26801e-10	0.606381	0.184	0.514	4.53603e-07	B-cells
TFF3	4.94592e-07	0.621986	0.704	0.886	0.000989183	B-cells
IGLL5	3.24138e-06	1.42235	0.611	0.725	0.00648276	B-cells
IGLC2	0.000280976	0.804611	0.89	0.978	0.561952	B-cells
IGLV3-9	0.00164503	0.657038	0.273	0.462	1	B-cells
IGLC7	0.00195385	1.82314	0.459	0.735	1	B-cells
SPINK4	0.0234566	0.51515	0.645	0.861	1	B-cells
IGLC71	0	1.07901	0.45	0.975	0	Epithelial_cells
CCL20	1.77438e-166	-0.505339	0.265	0.389	3.54877e-163	Epithelial_cells
REG3A	1.90484e-99	0.809495	0.246	0.645	3.80967e-96	Epithelial_cells
REG1A	6.48093e-80	-0.510413	0.2	0.41	1.29619e-76	Epithelial_cells
TFF31	4.30128e-67	0.890512	0.909	1	8.60255e-64	Epithelial_cells
REP15	9.02736e-63	0.703671	0.598	0.958	1.80547e-59	Epithelial_cells
ZG16	1.47942e-57	0.688148	0.285	0.474	2.95884e-54	Epithelial_cells
FCGBP	1.56108e-50	0.906877	0.851	0.997	3.12216e-47	Epithelial_cells
HBB1	1.23445e-28	0.742682	0.193	0.393	2.46891e-25	Epithelial_cells
MUC2	1.80042e-23	0.937689	0.821	0.987	3.60085e-20	Epithelial_cells
SPINK41	3.93983e-22	1.02372	0.833	0.998	7.87966e-19	Epithelial_cells
REG4	5.75978e-17	0.719757	0.679	0.974	1.15196e-13	Epithelial_cells
ITLN1	4.60408e-09	0.690228	0.656	0.835	9.20815e-06	Epithelial_cells
REG1A1	1.19006e-25	-0.53592	0.247	0.344	2.38011e-22	Fibroblasts
JCHAIN1	9.37131e-14	-0.502742	0.892	1	1.87426e-10	Fibroblasts
CFD	5.12809e-09	-0.618522	0.766	0.856	1.02562e-05	Fibroblasts
FCGBP1	5.1505e-08	0.691455	0.837	0.998	0.00010301	Fibroblasts
CXCL6	1.39434e-07	0.551123	0.285	0.354	0.000278867	Fibroblasts
CXCL9	3.49557e-07	-0.754687	0.164	0.362	0.000699113	Fibroblasts
ZG161	2.77031e-06	1.54865	0.319	0.546	0.00554063	Fibroblasts
CRYAB	0.000176997	-0.501977	0.499	0.737	0.353995	Fibroblasts
CCL19	0.000179879	-1.16551	0.617	0.645	0.359757	Fibroblasts
IGHM1	0.000232413	-0.544428	0.839	0.988	0.464826	Fibroblasts
C3	0.00204168	-0.523594	0.536	0.638	1	Fibroblasts
PRSS2	0.00485003	-0.719553	0.501	0.534	1	Fibroblasts
F3	1.51865e-13	0.518628	0.112	0.521	3.0373e-10	Endothelial cells
CXCL2	3.81887e-11	-0.540153	0.251	0.531	7.63774e-08	Endothelial cells
CPE	2.70578e-08	-0.863654	0.861	0.967	5.41156e-05	Endothelial cells
IGHM2	1.81407e-07	-0.969205	0.928	0.99	0.000362814	Endothelial cells
S100A8	5.88104e-07	0.65203	0.167	0.252	0.00117621	Endothelial cells
RSAD2	1.69446e-06	-0.72394	0.809	0.951	0.00338893	Endothelial cells
PGF	2.46965e-05	-0.503577	0.371	0.58	0.049393	Endothelial cells
CXCL91	6.30059e-05	-0.678117	0.112	0.115	0.126012	Endothelial cells
ENG	7.88403e-05	0.518216	0.912	0.911	0.157681	Endothelial cells
CSF3	8.237e-05	0.94894	0.347	0.561	0.16474	Endothelial cells
FN1	8.87856e-05	-0.644571	0.414	0.616	0.177571	Endothelial cells
CAVIN2	0.000155318	-0.538918	0.952	0.915	0.310635	Endothelial cells
JCHAIN2	0.000612757	-0.728874	0.964	1	1	Endothelial cells
CCN2	0.000692441	-0.635522	0.426	0.62	1	Endothelial cells
HSPA1A	0.000759837	-0.603647	0.673	0.892	1	Endothelial cells
COL6A2	0.00160582	0.542447	0.757	0.803	1	Endothelial cells
VWA1	0.00275264	0.520139	0.813	0.882	1	Endothelial cells
ESM1	0.00276696	-0.864063	0.159	0.38	1	Endothelial cells
THY1	0.0028592	0.581012	0.39	0.354	1	Endothelial cells
IGHG1	0.00413706	-1.19523	0.271	0.6	1	Endothelial cells
HES4	0.0101893	-0.500344	0.271	0.407	1	Endothelial cells
NEURL1B	0.016161	0.515544	0.805	0.925	1	Endothelial cells
INSR	0.0165623	-0.509971	0.598	0.708	1	Endothelial cells
IGLL51	0.0260886	-1.4521	0.697	0.636	1	Endothelial cells
APLN	0.0295731	-0.724216	0.287	0.38	1	Endothelial cells
STC1	0.0434681	-0.779597	0.458	0.446	1	Endothelial cells
SELP	0.0457849	0.690083	0.53	0.961	1	Endothelial cells
PLAC8	5.53852e-17	0.773847	0.203	0.101	1.1077e-13	Myocytes
MMP9	2.55463e-14	-0.569705	0.318	0.137	5.10925e-11	Myocytes
LCN2	1.48387e-11	1.07676	0.878	0.746	2.96774e-08	Myocytes
PI3	2.13756e-11	0.76022	0.561	0.368	4.27512e-08	Myocytes
IL1RN	8.90657e-10	0.729859	0.209	0.3	1.78131e-06	Myocytes
ZG162	2.49588e-07	0.776604	0.176	0.489	0.000499175	Myocytes
CCL191	2.64073e-07	-0.884897	0.338	0.57	0.000528147	Myocytes
TFF1	2.97729e-07	0.51301	0.128	0.371	0.000595458	Myocytes
HILPDA	7.21109e-06	-0.669618	0.453	0.397	0.0144222	Myocytes
VCAN	1.8616e-05	-0.535392	0.507	0.84	0.037232	Myocytes
IL1B	2.01118e-05	0.876237	0.169	0.215	0.0402236	Myocytes
SERPINE1	7.99997e-05	-0.569929	0.385	0.384	0.159999	Myocytes
ALDOB	0.000399925	0.626748	0.865	1	0.799851	Myocytes
CXCL14	0.0011499	0.713572	0.831	0.993	1	Myocytes
IGFBP3	0.00158642	0.518252	0.25	0.459	1	Myocytes
CEACAM5	0.00280541	0.543406	0.561	0.795	1	Myocytes
KRT19	0.00376834	0.978067	0.919	0.997	1	Myocytes
JCHAIN3	0.010728	-0.591747	0.899	1	1	Myocytes
FCGBP2	0.01354	0.550743	0.899	1	1	Myocytes
SELENOP1	0.0173735	0.537025	0.527	0.466	1	Myocytes
FN11	0.0206208	-0.517048	0.676	0.811	1	Myocytes
S100A9	0.0233111	0.619545	0.203	0.176	1	Myocytes
IL24	0.02766	-0.571103	0.149	0.401	1	Myocytes
LGALS3	0.0320743	0.58581	0.818	0.831	1	Myocytes
IGHV4-39	1.31177e-18	0.74733	0.523	0.083	2.62355e-15	HSC
IGLL52	1.00429e-17	3.245	0.489	0.08	2.00858e-14	HSC
OSM	1.73453e-15	0.605219	0.153	0.144	3.46905e-12	HSC
CCL4L2	1.58765e-08	-0.983622	0.153	0.22	3.17529e-05	HSC
TFF32	4.37092e-08	1.30903	0.727	0.617	8.74185e-05	HSC
PALM2AKAP2	5.4167e-08	0.626024	0.659	0.534	0.000108334	HSC
CCL41	2.92385e-07	-0.800388	0.347	0.242	0.000584769	HSC
IGHG11	3.17538e-07	0.700181	0.227	0.208	0.000635075	HSC
SPINK42	4.90285e-07	0.630837	0.642	1	0.00098057	HSC
S100A91	2.00714e-06	0.587264	0.131	0.371	0.00401428	HSC
IGHG41	4.97807e-05	0.808571	0.335	0.788	0.0995614	HSC
IGHA21	0.00628707	-0.582657	0.926	1	1	HSC
PTGS2	0.00858733	0.57022	0.409	0.394	1	HSC
MZB11	0.0122165	0.55327	0.619	0.883	1	HSC
EREG1	0.0149556	0.824851	0.062	0.189	1	HSC
CTSG	0.0190669	-0.506438	0.67	0.917	1	HSC
STMN1	0.0205811	0.550215	0.824	0.973	1	HSC
IGLV2-231	0.02245	1.76187	0.125	0.068	1	HSC
JCHAIN4	0.0402531	1.95624	0.79	0.989	1	HSC
CXCL3	1.19548e-07	-0.503627	0.305	0.243	0.000239096	DC
CXCL13	1.43402e-07	0.580814	0.379	0.622	0.000286803	DC
CLDN3	5.07589e-07	-1.0424	0.791	0.608	0.00101518	DC
HAS2	2.00608e-05	-0.579516	0.797	0.689	0.0401216	DC
ID1	6.40047e-05	-0.542535	0.938	0.784	0.128009	DC
S100B	0.000273629	0.506029	0.322	0.149	0.547258	DC
CCL201	0.000338631	-0.546335	0.441	0.216	0.677262	DC
CCL3L1	0.0152502	-0.666235	0.107	0.135	1	DC
IGLC3	0.0462081	0.870176	0.972	1	1	DC
