# Supplementary material for: Single-cell sequencing reveals the immune microenvironment landscape related to anti-PD-1 resistance in metastatic colorectal cancer with high microsatellite instability
Source: BMC Med. 2023 Apr 27;21:161. doi: 10.1186/s12916-023-02866-y (PMC10142806; doi:10.1186/s12916-023-02866-y)
Supplement: Supplementary file 10 — Additional file 10: Table S7. 130 common genes among 454 pseudo-time related genes and 155 (de- duplication) PD-1 resistance related genes. [file 12916_2023_2866_MOESM10_ESM.xlsx]

## Sheet: Common_Genes_list
IGLV1-40
JCHAIN
IGLV2-8
IGLV2-14
IGHA1
IGLV4-69
IGLV3-19
IGLV2-23
IGHA2
IGLV3-1
IGHG2
IGKC
IGHM
IGLV3-21
TFF3
IGLL5
IGLC2
IGLV3-9
IGLC7
SPINK4
HLA-DPA1
FTH1
HLA-DRB1
BIRC3
LTB
HLA-DPB1
HLA-DRA
HLA-DQA1
HLA-DQB1
MS4A1
TUBA1A
CXCL13
S100B
IGLC3
CXCL3
CLDN3
ID1
CCL20
CCL3L1
F3
S100A8
ENG
COL6A2
VWA1
THY1
NEURL1B
CXCL2
CPE
CXCL9
FN1
CAVIN2
CCN2
HSPA1A
IGHG1
INSR
REG3A
REP15
ZG16
FCGBP
MUC2
REG4
ITLN1
REG1A
CFD
C3
IGHV4-39
OSM
PALM2AKAP2
S100A9
IGHG4
PTGS2
EREG
STMN1
CCL4L2
CCL4
CTSG
BATF
SLPI
IGHG3
CXCL1
CLEC4E
IL1R2
CCL3
IFITM3
APOBEC3A
SNX10
SLAMF7
ISG15
C15orf48
IDO1
C1QA
C1QC
SELENOP
MMP12
CPVL
SLC40A1
DNASE1L3
CST3
HLA-DQA2
FTL
HLA-DMB
C1QB
DAB2
MS4A6A
LGALS1
MS4A7
LYZ
TMEM176A
LGMN
TMEM176B
ACP5
MT1H
SPP1
MAFB
RNASE1
PLAC8
LCN2
PI3
IL1RN
TFF1
IL1B
ALDOB
CXCL14
IGFBP3
CEACAM5
KRT19
LGALS3
MMP9
HILPDA
IL24
