# Supplementary material for: Single-cell sequencing reveals the immune microenvironment landscape related to anti-PD-1 resistance in metastatic colorectal cancer with high microsatellite instability
Source: BMC Med. 2023 Apr 27;21:161. doi: 10.1186/s12916-023-02866-y (PMC10142806; doi:10.1186/s12916-023-02866-y)
Supplement: Supplementary file 11 — Additional file 11: Table S8. VarElect analyse of 130 common genes. [file 12916_2023_2866_MOESM11_ESM.xlsx]

## Sheet: Input
VarElect - Input			Prepared for: Kaiqiong Li (281008584@qq.com)
			Date: 11/2/2021
Copyright © LifeMap Sciences, Inc.
Phenotype Query:	("colorectal cancer" OR caner)
Exclude Phenotype:
Limit to GeneCards Section:
Gene Symbols
Symbol	Description	Category	GIFTs
IGLV1-40	Immunoglobulin Lambda Variable 1-40	Protein Coding	16
JCHAIN	Joining Chain Of Multimeric IgA And IgM	Protein Coding	35
IGLV2-8	Immunoglobulin Lambda Variable 2-8	Protein Coding	15
IGLV2-14	Immunoglobulin Lambda Variable 2-14	Protein Coding	16
IGHA1	Immunoglobulin Heavy Constant Alpha 1	Protein Coding	29
IGLV4-69	Immunoglobulin Lambda Variable 4-69	Protein Coding	11
IGLV3-19	Immunoglobulin Lambda Variable 3-19	Protein Coding	16
IGLV2-23	Immunoglobulin Lambda Variable 2-23	Protein Coding	11
IGHA2	Immunoglobulin Heavy Constant Alpha 2 (A2m Marker)	Protein Coding	24
IGLV3-1	Immunoglobulin Lambda Variable 3-1	Protein Coding	12
IGHG2	Immunoglobulin Heavy Constant Gamma 2 (G2m Marker)	Protein Coding	28
IGKC	Immunoglobulin Kappa Constant	Protein Coding	33
IGHM	Immunoglobulin Heavy Constant Mu	Protein Coding	33
IGLV3-21	Immunoglobulin Lambda Variable 3-21	Protein Coding	18
TFF3	Trefoil Factor 3	Protein Coding	40
IGLL5	Immunoglobulin Lambda Like Polypeptide 5	Protein Coding	30
IGLC2	Immunoglobulin Lambda Constant 2	Protein Coding	20
IGLV3-9	Immunoglobulin Lambda Variable 3-9	Protein Coding	13
IGLC7	Immunoglobulin Lambda Constant 7	Protein Coding	17
SPINK4	Serine Peptidase Inhibitor Kazal Type 4	Protein Coding	32
HLA-DPA1	Major Histocompatibility Complex, Class II, DP Alpha 1	Protein Coding	41
FTH1	Ferritin Heavy Chain 1	Protein Coding	50
HLA-DRB1	Major Histocompatibility Complex, Class II, DR Beta 1	Protein Coding	47
BIRC3	Baculoviral IAP Repeat Containing 3	Protein Coding	47
LTB	Lymphotoxin Beta	Protein Coding	40
HLA-DPB1	Major Histocompatibility Complex, Class II, DP Beta 1	Protein Coding	44
HLA-DRA	Major Histocompatibility Complex, Class II, DR Alpha	Protein Coding	47
HLA-DQA1	Major Histocompatibility Complex, Class II, DQ Alpha 1	Protein Coding	43
HLA-DQB1	Major Histocompatibility Complex, Class II, DQ Beta 1	Protein Coding	43
MS4A1	Membrane Spanning 4-Domains A1	Protein Coding	46
TUBA1A	Tubulin Alpha 1a	Protein Coding	48
CXCL13	C-X-C Motif Chemokine Ligand 13	Protein Coding	41
S100B	S100 Calcium Binding Protein B	Protein Coding	45
IGLC3	Immunoglobulin Lambda Constant 3 (Kern-Oz+ Marker)	Protein Coding	17
CXCL3	C-X-C Motif Chemokine Ligand 3	Protein Coding	38
CLDN3	Claudin 3	Protein Coding	41
ID1	Inhibitor Of DNA Binding 1, HLH Protein	Protein Coding	43
CCL20	C-C Motif Chemokine Ligand 20	Protein Coding	43
CCL3L1	C-C Motif Chemokine Ligand 3 Like 1	Protein Coding	29
F3	Coagulation Factor III, Tissue Factor	Protein Coding	44
S100A8	S100 Calcium Binding Protein A8	Protein Coding	42
ENG	Endoglin	Protein Coding	45
COL6A2	Collagen Type VI Alpha 2 Chain	Protein Coding	44
VWA1	Von Willebrand Factor A Domain Containing 1	Protein Coding	36
THY1	Thy-1 Cell Surface Antigen	Protein Coding	42
NEURL1B	Neuralized E3 Ubiquitin Protein Ligase 1B	Protein Coding	27
CXCL2	C-X-C Motif Chemokine Ligand 2	Protein Coding	40
CPE	Carboxypeptidase E	Protein Coding	44
CXCL9	C-X-C Motif Chemokine Ligand 9	Protein Coding	39
FN1	Fibronectin 1	Protein Coding	50
CAVIN2	Caveolae Associated Protein 2	Protein Coding	30
CCN2	Cellular Communication Network Factor 2	Protein Coding	38
HSPA1A	Heat Shock Protein Family A (Hsp70) Member 1A	Protein Coding	44
IGHG1	Immunoglobulin Heavy Constant Gamma 1 (G1m Marker)	Protein Coding	33
INSR	Insulin Receptor	Protein Coding	53
REG3A	Regenerating Family Member 3 Alpha	Protein Coding	38
REP15	RAB15 Effector Protein	Protein Coding	29
ZG16	Zymogen Granule Protein 16	Protein Coding	33
FCGBP	Fc Fragment Of IgG Binding Protein	Protein Coding	34
MUC2	Mucin 2, Oligomeric Mucus/Gel-Forming	Protein Coding	39
REG4	Regenerating Family Member 4	Protein Coding	39
ITLN1	Intelectin 1	Protein Coding	38
REG1A	Regenerating Family Member 1 Alpha	Protein Coding	40
CFD	Complement Factor D	Protein Coding	44
C3	Complement C3	Protein Coding	47
IGHV4-39	Immunoglobulin Heavy Variable 4-39	Protein Coding	13
OSM	Oncostatin M	Protein Coding	41
PALM2AKAP2	PALM2 And AKAP2 Fusion	Protein Coding	20
S100A9	S100 Calcium Binding Protein A9	Protein Coding	42
IGHG4	Immunoglobulin Heavy Constant Gamma 4 (G4m Marker)	Protein Coding	27
PTGS2	Prostaglandin-Endoperoxide Synthase 2	Protein Coding	48
EREG	Epiregulin	Protein Coding	41
STMN1	Stathmin 1	Protein Coding	43
CCL4L2	C-C Motif Chemokine Ligand 4 Like 2	Protein Coding	27
CCL4	C-C Motif Chemokine Ligand 4	Protein Coding	40
CTSG	Cathepsin G	Protein Coding	45
BATF	Basic Leucine Zipper ATF-Like Transcription Factor	Protein Coding	41
SLPI	Secretory Leukocyte Peptidase Inhibitor	Protein Coding	39
IGHG3	Immunoglobulin Heavy Constant Gamma 3 (G3m Marker)	Protein Coding	27
CXCL1	C-X-C Motif Chemokine Ligand 1	Protein Coding	43
CLEC4E	C-Type Lectin Domain Family 4 Member E	Protein Coding	36
IL1R2	Interleukin 1 Receptor Type 2	Protein Coding	44
CCL3	C-C Motif Chemokine Ligand 3	Protein Coding	39
IFITM3	Interferon Induced Transmembrane Protein 3	Protein Coding	41
APOBEC3A	Apolipoprotein B MRNA Editing Enzyme Catalytic Subunit 3A	Protein Coding	40
SNX10	Sorting Nexin 10	Protein Coding	41
SLAMF7	SLAM Family Member 7	Protein Coding	41
ISG15	ISG15 Ubiquitin Like Modifier	Protein Coding	46
C15orf48	Chromosome 15 Open Reading Frame 48	Protein Coding	33
IDO1	Indoleamine 2,3-Dioxygenase 1	Protein Coding	44
C1QA	Complement C1q A Chain	Protein Coding	47
C1QC	Complement C1q C Chain	Protein Coding	45
SELENOP	Selenoprotein P	Protein Coding	30
MMP12	Matrix Metallopeptidase 12	Protein Coding	45
CPVL	Carboxypeptidase Vitellogenic Like	Protein Coding	40
SLC40A1	Solute Carrier Family 40 Member 1	Protein Coding	46
DNASE1L3	Deoxyribonuclease 1 Like 3	Protein Coding	43
CST3	Cystatin C	Protein Coding	44
HLA-DQA2	Major Histocompatibility Complex, Class II, DQ Alpha 2	Protein Coding	38
FTL	Ferritin Light Chain	Protein Coding	47
HLA-DMB	Major Histocompatibility Complex, Class II, DM Beta	Protein Coding	41
C1QB	Complement C1q B Chain	Protein Coding	45
DAB2	DAB Adaptor Protein 2	Protein Coding	43
MS4A6A	Membrane Spanning 4-Domains A6A	Protein Coding	38
LGALS1	Galectin 1	Protein Coding	43
MS4A7	Membrane Spanning 4-Domains A7	Protein Coding	36
LYZ	Lysozyme	Protein Coding	47
TMEM176A	Transmembrane Protein 176A	Protein Coding	34
LGMN	Legumain	Protein Coding	41
TMEM176B	Transmembrane Protein 176B	Protein Coding	33
ACP5	Acid Phosphatase 5, Tartrate Resistant	Protein Coding	47
MT1H	Metallothionein 1H	Protein Coding	37
SPP1	Secreted Phosphoprotein 1	Protein Coding	45
MAFB	MAF BZIP Transcription Factor B	Protein Coding	43
RNASE1	Ribonuclease A Family Member 1, Pancreatic	Protein Coding	40
PLAC8	Placenta Associated 8	Protein Coding	36
LCN2	Lipocalin 2	Protein Coding	43
PI3	Peptidase Inhibitor 3	Protein Coding	38
IL1RN	Interleukin 1 Receptor Antagonist	Protein Coding	48
TFF1	Trefoil Factor 1	Protein Coding	44
IL1B	Interleukin 1 Beta	Protein Coding	47
ALDOB	Aldolase, Fructose-Bisphosphate B	Protein Coding	45
CXCL14	C-X-C Motif Chemokine Ligand 14	Protein Coding	38
IGFBP3	Insulin Like Growth Factor Binding Protein 3	Protein Coding	44
CEACAM5	CEA Cell Adhesion Molecule 5	Protein Coding	41
KRT19	Keratin 19	Protein Coding	45
LGALS3	Galectin 3	Protein Coding	44
MMP9	Matrix Metallopeptidase 9	Protein Coding	53
HILPDA	Hypoxia Inducible Lipid Droplet Associated	Protein Coding	32
IL24	Interleukin 24	Protein Coding	41

## Sheet: Direct
VarElect - Direct Results			Prepared for: Kaiqiong Li (281008584@qq.com)
			Date: 11/2/2021
Copyright © LifeMap Sciences, Inc.
Results
Symbol	Description	Category	GIFTs	Matched Phenotypes	Matched Phenotypes Scount	Global Rank (Total Genes 8754)	-LOG10(P)	Score	Average Disease Causing Likelihood
IL1B	Interleukin 1 Beta	Protein Coding	47	"colorectal cancer", caner	2	111	2.36157	17.72	0.818391
MMP9	Matrix Metallopeptidase 9	Protein Coding	53	"colorectal cancer", caner	2	133	2.28305	13.45	0.202806
CEACAM5	CEA Cell Adhesion Molecule 5	Protein Coding	41	"colorectal cancer", caner	2	145	2.24553	12.25	0.214896
PTGS2	Prostaglandin-Endoperoxide Synthase 2	Protein Coding	48	"colorectal cancer"	1	119	2.33135	11.32	0.665404
IL1RN	Interleukin 1 Receptor Antagonist	Protein Coding	48	"colorectal cancer", caner	2	177	2.15892	10.84	0.791251
MUC2	Mucin 2, Oligomeric Mucus/Gel-Forming	Protein Coding	39	"colorectal cancer", caner	2	184	2.14208	10.52	0
SPP1	Secreted Phosphoprotein 1	Protein Coding	45	"colorectal cancer", caner	2	247	2.0142	9.43	0.244067
IGFBP3	Insulin Like Growth Factor Binding Protein 3	Protein Coding	44	"colorectal cancer"	1	137	2.27018	9.23	0.302681
KRT19	Keratin 19	Protein Coding	45	"colorectal cancer", caner	2	429	1.77444	8.13	0.487229
REG4	Regenerating Family Member 4	Protein Coding	39	"colorectal cancer", caner	2	605	1.62514	7.53	0.536671
STMN1	Stathmin 1	Protein Coding	43	"colorectal cancer", caner	2	671	1.58018	7.36	0.600112
FN1	Fibronectin 1	Protein Coding	50	"colorectal cancer"	1	335	1.88185	6.09	0.568632
MMP12	Matrix Metallopeptidase 12	Protein Coding	45	"colorectal cancer"	1	444	1.75951	5.7	0
EREG	Epiregulin	Protein Coding	41	"colorectal cancer"	1	448	1.75562	5.69	0.670238
ENG	Endoglin	Protein Coding	45	"colorectal cancer"	1	519	1.69173	5.5	0.581093
LGALS3	Galectin 3	Protein Coding	44	"colorectal cancer"	1	526	1.68591	5.48	0.226945
F3	Coagulation Factor III, Tissue Factor	Protein Coding	44	"colorectal cancer"	1	650	1.59398	5.24	0.453799
CXCL1	C-X-C Motif Chemokine Ligand 1	Protein Coding	43	"colorectal cancer"	1	669	1.58147	5.21	0.59984
S100A9	S100 Calcium Binding Protein A9	Protein Coding	42	"colorectal cancer"	1	701	1.56118	5.15	0.672713
CCL20	C-C Motif Chemokine Ligand 20	Protein Coding	43	"colorectal cancer"	1	717	1.55138	5.12	0.642197
LGALS1	Galectin 1	Protein Coding	43	"colorectal cancer"	1	751	1.53126	5.05	0.761124
INSR	Insulin Receptor	Protein Coding	53	"colorectal cancer"	1	813	1.49681	4.94	0.756286
TFF3	Trefoil Factor 3	Protein Coding	40	"colorectal cancer"	1	840	1.48262	4.9	0.531056
SELENOP	Selenoprotein P	Protein Coding	30	"colorectal cancer"	1	877	1.4639	4.78	0.201794
TFF1	Trefoil Factor 1	Protein Coding	44	"colorectal cancer"	1	932	1.43748	4.61	0.548205
BIRC3	Baculoviral IAP Repeat Containing 3	Protein Coding	47	"colorectal cancer"	1	960	1.42463	4.55	0.678312
CXCL3	C-X-C Motif Chemokine Ligand 3	Protein Coding	38	"colorectal cancer"	1	1074	1.37589	3.93	0.556783
HLA-DRB1	Major Histocompatibility Complex, Class II, DR Beta 1	Protein Coding	47	"colorectal cancer", caner	2	1266	1.30446	2.4	0.00988308
RNASE1	Ribonuclease A Family Member 1, Pancreatic	Protein Coding	40	"colorectal cancer"	1	1167	1.33983	2.28	0.472452
S100A8	S100 Calcium Binding Protein A8	Protein Coding	42	"colorectal cancer"	1	1198	1.32844	2.14	0.752524
CPE	Carboxypeptidase E	Protein Coding	44	"colorectal cancer"	1	1276	1.30105	1.68	0.472829
FCGBP	Fc Fragment Of IgG Binding Protein	Protein Coding	34	"colorectal cancer"	1	1427	1.25247	1.44	0.0013427
HLA-DQB1	Major Histocompatibility Complex, Class II, DQ Beta 1	Protein Coding	43	"colorectal cancer"	1	1456	1.24374	1.39	0.0014246
CTSG	Cathepsin G	Protein Coding	45	"colorectal cancer", caner	2	2237	1.05723	1.33	0.471652
LCN2	Lipocalin 2	Protein Coding	43	"colorectal cancer"	1	1496	1.23197	1.31	0.420604
HLA-DQA1	Major Histocompatibility Complex, Class II, DQ Alpha 1	Protein Coding	43	"colorectal cancer"	1	1556	1.21489	1.2	0.00413296
HLA-DRA	Major Histocompatibility Complex, Class II, DR Alpha	Protein Coding	47	"colorectal cancer"	1	1768	1.15942	1.09	0.426131
DNASE1L3	Deoxyribonuclease 1 Like 3	Protein Coding	43	"colorectal cancer"	1	1826	1.1454	1.06	0.313143
TUBA1A	Tubulin Alpha 1a	Protein Coding	48	"colorectal cancer"	1	2035	1.09833	1.03	0
ITLN1	Intelectin 1	Protein Coding	38	"colorectal cancer"	1	2189	1.06665	0.97	0.485539
CLDN3	Claudin 3	Protein Coding	41	"colorectal cancer"	1	2274	1.05011	0.91	0.529927
ID1	Inhibitor Of DNA Binding 1, HLH Protein	Protein Coding	43	"colorectal cancer"	1	2350	1.03583	0.86	0.368046
CCN2	Cellular Communication Network Factor 2	Protein Coding	38	"colorectal cancer"	1	2375	1.03123	0.85	0.670726
LGMN	Legumain	Protein Coding	41	"colorectal cancer"	1	2404	1.02596	0.83	0.575052
REG3A	Regenerating Family Member 3 Alpha	Protein Coding	38	"colorectal cancer"	1	2420	1.02308	0.82	0.625628
IDO1	Indoleamine 2,3-Dioxygenase 1	Protein Coding	44	"colorectal cancer"	1	2535	1.00292	0.76	0.458362
SNX10	Sorting Nexin 10	Protein Coding	41	"colorectal cancer"	1	2577	0.995783	0.75	0.788791
CST3	Cystatin C	Protein Coding	44	"colorectal cancer"	1	2577	0.995783	0.75	0
BATF	Basic Leucine Zipper ATF-Like Transcription Factor	Protein Coding	41	"colorectal cancer"	1	2695	0.976339	0.71	0.74208
CCL4	C-C Motif Chemokine Ligand 4	Protein Coding	40	"colorectal cancer"	1	2713	0.973448	0.71	0.378973
DAB2	DAB Adaptor Protein 2	Protein Coding	43	"colorectal cancer"	1	2780	0.962853	0.7	0.340531
HSPA1A	Heat Shock Protein Family A (Hsp70) Member 1A	Protein Coding	44	"colorectal cancer"	1	2910	0.943005	0.66	0
IL24	Interleukin 24	Protein Coding	41	"colorectal cancer"	1	2962	0.935313	0.65	0.310323
HLA-DPA1	Major Histocompatibility Complex, Class II, DP Alpha 1	Protein Coding	41	"colorectal cancer"	1	3021	0.926747	0.62	0.0236164
HLA-DPB1	Major Histocompatibility Complex, Class II, DP Beta 1	Protein Coding	44	"colorectal cancer"	1	3021	0.926747	0.62	0.00340046
LYZ	Lysozyme	Protein Coding	47	"colorectal cancer"	1	3021	0.926747	0.62	0.392025
CPVL	Carboxypeptidase Vitellogenic Like	Protein Coding	40	"colorectal cancer"	1	3021	0.926747	0.62	0.0967147
HLA-DMB	Major Histocompatibility Complex, Class II, DM Beta	Protein Coding	41	"colorectal cancer"	1	3021	0.926747	0.62	0.333618
HLA-DQA2	Major Histocompatibility Complex, Class II, DQ Alpha 2	Protein Coding	38	"colorectal cancer"	1	3021	0.926747	0.62	0.183303
CLEC4E	C-Type Lectin Domain Family 4 Member E	Protein Coding	36	"colorectal cancer"	1	4732	0.731853	0.59	0.537038
ISG15	ISG15 Ubiquitin Like Modifier	Protein Coding	46	"colorectal cancer"	1	4754	0.729839	0.58	0.228131
CCL3	C-C Motif Chemokine Ligand 3	Protein Coding	39	"colorectal cancer"	1	4754	0.729839	0.58	0.426053
ZG16	Zymogen Granule Protein 16	Protein Coding	33	"colorectal cancer"	1	4754	0.729839	0.58	0
CXCL14	C-X-C Motif Chemokine Ligand 14	Protein Coding	38	"colorectal cancer"	1	5053	0.703348	0.57	0.638642
ALDOB	Aldolase, Fructose-Bisphosphate B	Protein Coding	45	"colorectal cancer"	1	5231	0.688313	0.52	0.539196
CXCL9	C-X-C Motif Chemokine Ligand 9	Protein Coding	39	"colorectal cancer"	1	5358	0.677895	0.48	0.675579
REG1A	Regenerating Family Member 1 Alpha	Protein Coding	40	"colorectal cancer"	1	5358	0.677895	0.48	0.820703
OSM	Oncostatin M	Protein Coding	41	"colorectal cancer"	1	5465	0.669308	0.46	0.456801
S100B	S100 Calcium Binding Protein B	Protein Coding	45	"colorectal cancer"	1	5465	0.669308	0.46	0.728072
CXCL13	C-X-C Motif Chemokine Ligand 13	Protein Coding	41	"colorectal cancer"	1	5624	0.656852	0.44	0.656769
HILPDA	Hypoxia Inducible Lipid Droplet Associated	Protein Coding	32	"colorectal cancer"	1	5624	0.656852	0.44	0.572591
IGLC2	Immunoglobulin Lambda Constant 2	Protein Coding	20	"colorectal cancer"	1	5984	0.629906	0.41	0
MS4A1	Membrane Spanning 4-Domains A1	Protein Coding	46	"colorectal cancer"	1	5984	0.629906	0.41	0.621216
SLAMF7	SLAM Family Member 7	Protein Coding	41	"colorectal cancer"	1	5984	0.629906	0.41	0.548029
FTL	Ferritin Light Chain	Protein Coding	47	"colorectal cancer"	1	5984	0.629906	0.41	0.838585
C3	Complement C3	Protein Coding	47	"colorectal cancer"	1	5984	0.629906	0.41	0.677611
IGHG1	Immunoglobulin Heavy Constant Gamma 1 (G1m Marker)	Protein Coding	33	"colorectal cancer"	1	5984	0.629906	0.41	0
SPINK4	Serine Peptidase Inhibitor Kazal Type 4	Protein Coding	32	"colorectal cancer"	1	5984	0.629906	0.41	0.611504
SLPI	Secretory Leukocyte Peptidase Inhibitor	Protein Coding	39	"colorectal cancer"	1	5984	0.629906	0.41	0.756772
MAFB	MAF BZIP Transcription Factor B	Protein Coding	43	"colorectal cancer"	1	5984	0.629906	0.41	0.775518
TMEM176A	Transmembrane Protein 176A	Protein Coding	34	"colorectal cancer"	1	5984	0.629906	0.41	0.296122
CXCL2	C-X-C Motif Chemokine Ligand 2	Protein Coding	40	"colorectal cancer"	1	7752	0.517484	0.17	0.599843
PI3	Peptidase Inhibitor 3	Protein Coding	38	caner	1	7890	0.509821	0.12	0.313246
IFITM3	Interferon Induced Transmembrane Protein 3	Protein Coding	41	"colorectal cancer"	1	8085	0.499218	0.08	0.4718
VWA1	Von Willebrand Factor A Domain Containing 1	Protein Coding	36	"colorectal cancer"	1	8085	0.499218	0.08	0.449878
PLAC8	Placenta Associated 8	Protein Coding	36	"colorectal cancer"	1	8085	0.499218	0.08	0.771394
C1QB	Complement C1q B Chain	Protein Coding	45	"colorectal cancer"	1	8085	0.499218	0.08	0.72721
C1QC	Complement C1q C Chain	Protein Coding	45	"colorectal cancer"	1	8085	0.499218	0.08	0.776521
IL1R2	Interleukin 1 Receptor Type 2	Protein Coding	44	"colorectal cancer"	1	8085	0.499218	0.08	0.526932
COL6A2	Collagen Type VI Alpha 2 Chain	Protein Coding	44	"colorectal cancer"	1	8085	0.499218	0.08	0.0685666
IGKC	Immunoglobulin Kappa Constant	Protein Coding	33	"colorectal cancer"	1	8085	0.499218	0.08	0

## Sheet: Indirect
VarElect - Indirect Results			Prepared for: Kaiqiong Li (281008584@qq.com)
			Date: 11/2/2021
Copyright © LifeMap Sciences, Inc.
Results								Implicated Gene		Implicating Gene
Implicated Symbol	Implicating Symbol	Description	Category	GIFTs	Matched Phenotypes	Matched Phenotypes Count	Global Rank (Total Genes 8754)	Score (Implicated)	Average Disease Causing Likelihood	Score (Implicating)	Average Disease Causing Likelihood1
LTB	TP53	Tumor Protein P53	Protein Coding	52	"colorectal cancer"	1	13	3.76	0.4677	2.24	0.728475
LTB	TNF	Tumor Necrosis Factor	Protein Coding	50	"colorectal cancer", caner	2	140	3.76	0.4677	2.17	0.70409
LTB	AKT1	AKT Serine/Threonine Kinase 1	Protein Coding	53	"colorectal cancer", caner	2	35	3.76	0.4677	1.07	0.907734
LTB	CXCL8	C-X-C Motif Chemokine Ligand 8	Protein Coding	40	"colorectal cancer", caner	2	180	3.76	0.4677	0.95	0.701326
LTB	TLR2	Toll Like Receptor 2	Protein Coding	50	"colorectal cancer"	1	60	3.76	0.4677	0.78	0.330624
FTH1	EP300	E1A Binding Protein P300	Protein Coding	51	"colorectal cancer"	1	24	3.22	0.762856	2.03	0.610445
FTH1	TP53	Tumor Protein P53	Protein Coding	52	"colorectal cancer"	1	13	3.22	0.762856	1.43	0.728475
FTH1	MSH2	MutS Homolog 2	Protein Coding	48	"colorectal cancer", caner	2	7	3.22	0.762856	1.26	0.65157
FTH1	AKT1	AKT Serine/Threonine Kinase 1	Protein Coding	53	"colorectal cancer", caner	2	35	3.22	0.762856	0.97	0.907734
FTH1	CDH1	Cadherin 1	Protein Coding	50	"colorectal cancer"	1	25	3.22	0.762856	0.67	0.706202
THY1	TP53	Tumor Protein P53	Protein Coding	52	"colorectal cancer"	1	13	2.72	0.688725	1.91	0.728475
THY1	TGFB1	Transforming Growth Factor Beta 1	Protein Coding	51	"colorectal cancer", caner	2	126	2.72	0.688725	0.88	0.424935
THY1	AXIN2	Axin 2	Protein Coding	48	"colorectal cancer"	1	4	2.72	0.688725	0.86	0.284017
THY1	KRAS	KRAS Proto-Oncogene, GTPase	Protein Coding	51	"colorectal cancer"	1	10	2.72	0.688725	0.83	0.796013
THY1	CTNNB1	Catenin Beta 1	Protein Coding	53	"colorectal cancer", caner	2	21	2.72	0.688725	0.81	0.918572
IGHA1	APC	APC Regulator Of WNT Signaling Pathway	Protein Coding	48	"colorectal cancer", caner	2	6	2.2	0	1.59	0.690136
IGHA1	MSH6	MutS Homolog 6	Protein Coding	50	"colorectal cancer", caner	2	3	2.2	0	0.68	0.59064
IGHA1	MLH1	MutL Homolog 1	Protein Coding	48	"colorectal cancer", caner	2	5	2.2	0	0.64	0.385068
IGHA1	AKT1	AKT Serine/Threonine Kinase 1	Protein Coding	53	"colorectal cancer", caner	2	35	2.2	0	0.63	0.907734
IGHA1	KRAS	KRAS Proto-Oncogene, GTPase	Protein Coding	51	"colorectal cancer"	1	10	2.2	0	0.56	0.796013
CCL3L1	CCR5	C-C Motif Chemokine Receptor 5	Protein Coding	46	"colorectal cancer"	1	801	1.82	0	1	0.281694
CCL3L1	KRAS	KRAS Proto-Oncogene, GTPase	Protein Coding	51	"colorectal cancer"	1	10	1.82	0	0.92	0.796013
CCL3L1	AKT1	AKT Serine/Threonine Kinase 1	Protein Coding	53	"colorectal cancer", caner	2	35	1.82	0	0.84	0.907734
CCL3L1	CTNNB1	Catenin Beta 1	Protein Coding	53	"colorectal cancer", caner	2	21	1.82	0	0.77	0.918572
CCL3L1	JUN	Jun Proto-Oncogene, AP-1 Transcription Factor Subunit	Protein Coding	48	"colorectal cancer", caner	2	143	1.82	0	0.75	0.798995
CCL4L2	KRAS	KRAS Proto-Oncogene, GTPase	Protein Coding	51	"colorectal cancer"	1	10	1.8	0	0.95	0.796013
CCL4L2	JUN	Jun Proto-Oncogene, AP-1 Transcription Factor Subunit	Protein Coding	48	"colorectal cancer", caner	2	143	1.8	0	0.94	0.798995
CCL4L2	CTNNB1	Catenin Beta 1	Protein Coding	53	"colorectal cancer", caner	2	21	1.8	0	0.93	0.918572
CCL4L2	AKT1	AKT Serine/Threonine Kinase 1	Protein Coding	53	"colorectal cancer", caner	2	35	1.8	0	0.86	0.907734
CCL4L2	CCND1	Cyclin D1	Protein Coding	52	"colorectal cancer", caner	2	32	1.8	0	0.74	0.882969
NEURL1B	KRAS	KRAS Proto-Oncogene, GTPase	Protein Coding	51	"colorectal cancer"	1	10	1.72	0	0.98	0.796013
NEURL1B	APC	APC Regulator Of WNT Signaling Pathway	Protein Coding	48	"colorectal cancer", caner	2	6	1.72	0	0.93	0.690136
NEURL1B	STAT3	Signal Transducer And Activator Of Transcription 3	Protein Coding	52	"colorectal cancer", caner	2	141	1.72	0	0.65	0.789392
NEURL1B	NRAS	NRAS Proto-Oncogene, GTPase	Protein Coding	48	"colorectal cancer"	1	40	1.72	0	0.6	0.805152
NEURL1B	FGFR3	Fibroblast Growth Factor Receptor 3	Protein Coding	54	"colorectal cancer"	1	67	1.72	0	0.53	0.673681
ACP5	AKT1	AKT Serine/Threonine Kinase 1	Protein Coding	53	"colorectal cancer", caner	2	35	1.71	0.244246	1.08	0.907734
ACP5	TGFBR2	Transforming Growth Factor Beta Receptor 2	Protein Coding	50	"colorectal cancer"	1	29	1.71	0.244246	0.71	0.612367
ACP5	TLR2	Toll Like Receptor 2	Protein Coding	50	"colorectal cancer"	1	60	1.71	0.244246	0.69	0.330624
ACP5	POLD1	DNA Polymerase Delta 1, Catalytic Subunit	Protein Coding	46	"colorectal cancer"	1	2	1.71	0.244246	0.55	0.54957
ACP5	SRC	SRC Proto-Oncogene, Non-Receptor Tyrosine Kinase	Protein Coding	51	"colorectal cancer"	1	63	1.71	0.244246	0.53	0.920265
IGHM	AKT1	AKT Serine/Threonine Kinase 1	Protein Coding	53	"colorectal cancer", caner	2	35	1.67	0	1.03	0.907734
IGHM	KRAS	KRAS Proto-Oncogene, GTPase	Protein Coding	51	"colorectal cancer"	1	10	1.67	0	0.74	0.796013
IGHM	PIK3CA	Phosphatidylinositol-4,5-Bisphosphate 3-Kinase Catalytic Subunit Alpha	Protein Coding	53	"colorectal cancer"	1	27	1.67	0	0.69	0.643946
IGHM	PTEN	Phosphatase And Tensin Homolog	Protein Coding	52	"colorectal cancer"	1	36	1.67	0	0.52	0.789309
IGHM	PIK3R1	Phosphoinositide-3-Kinase Regulatory Subunit 1	Protein Coding	51	"colorectal cancer"	1	58	1.67	0	0.51	0.543674
APOBEC3A	MLH1	MutL Homolog 1	Protein Coding	48	"colorectal cancer", caner	2	5	1.41	0.503116	0.78	0.385068
APOBEC3A	MSH2	MutS Homolog 2	Protein Coding	48	"colorectal cancer", caner	2	7	1.41	0.503116	0.71	0.65157
APOBEC3A	MT-CO1	Mitochondrially Encoded Cytochrome C Oxidase I	Protein Coding	34	"colorectal cancer"	1	38	1.41	0.503116	0.67	0
APOBEC3A	MT-CO2	Mitochondrially Encoded Cytochrome C Oxidase II	Protein Coding	34	"colorectal cancer"	1	45	1.41	0.503116	0.64	0
APOBEC3A	PMS2	PMS1 Homolog 2, Mismatch Repair System Component	Protein Coding	48	"colorectal cancer"	1	8	1.41	0.503116	0.48	0.159428
CFD	AKT1	AKT Serine/Threonine Kinase 1	Protein Coding	53	"colorectal cancer", caner	2	35	1.38	0	0.88	0.907734
CFD	TLR2	Toll Like Receptor 2	Protein Coding	50	"colorectal cancer"	1	60	1.38	0	0.54	0.330624
CFD	SRC	SRC Proto-Oncogene, Non-Receptor Tyrosine Kinase	Protein Coding	51	"colorectal cancer"	1	63	1.38	0	0.54	0.920265
CFD	TGFB1	Transforming Growth Factor Beta 1	Protein Coding	51	"colorectal cancer", caner	2	126	1.38	0	0.5	0.424935
CFD	IGF2	Insulin Like Growth Factor 2	Protein Coding	47	"colorectal cancer"	1	50	1.38	0	0.49	0.562478
IGHG4	CCND1	Cyclin D1	Protein Coding	52	"colorectal cancer", caner	2	32	1.21	0	0.66	0.882969
IGHG4	AKT1	AKT Serine/Threonine Kinase 1	Protein Coding	53	"colorectal cancer", caner	2	35	1.21	0	0.6	0.907734
IGHG4	TP53	Tumor Protein P53	Protein Coding	52	"colorectal cancer"	1	13	1.21	0	0.6	0.728475
IGHG4	PIK3CA	Phosphatidylinositol-4,5-Bisphosphate 3-Kinase Catalytic Subunit Alpha	Protein Coding	53	"colorectal cancer"	1	27	1.21	0	0.56	0.643946
IGHG4	KRAS	KRAS Proto-Oncogene, GTPase	Protein Coding	51	"colorectal cancer"	1	10	1.21	0	0.47	0.796013
IGHG3	MSH6	MutS Homolog 6	Protein Coding	50	"colorectal cancer", caner	2	3	1.19	0	0.66	0.59064
IGHG3	MLH1	MutL Homolog 1	Protein Coding	48	"colorectal cancer", caner	2	5	1.19	0	0.61	0.385068
IGHG3	PIK3CA	Phosphatidylinositol-4,5-Bisphosphate 3-Kinase Catalytic Subunit Alpha	Protein Coding	53	"colorectal cancer"	1	27	1.19	0	0.56	0.643946
IGHG3	EGFR	Epidermal Growth Factor Receptor	Protein Coding	53	"colorectal cancer", caner	2	108	1.19	0	0.51	0.77601
IGHG3	KRAS	KRAS Proto-Oncogene, GTPase	Protein Coding	51	"colorectal cancer"	1	10	1.19	0	0.46	0.796013
MT1H	APC	APC Regulator Of WNT Signaling Pathway	Protein Coding	48	"colorectal cancer", caner	2	6	1.17	0.271523	0.69	0.690136
MT1H	POLD1	DNA Polymerase Delta 1, Catalytic Subunit	Protein Coding	46	"colorectal cancer"	1	2	1.17	0.271523	0.57	0.54957
MT1H	TP53	Tumor Protein P53	Protein Coding	52	"colorectal cancer"	1	13	1.17	0.271523	0.5	0.728475
MT1H	PTPN12	Protein Tyrosine Phosphatase Non-Receptor Type 12	Protein Coding	47	"colorectal cancer"	1	83	1.17	0.271523	0.42	0.538812
MT1H	AKT1	AKT Serine/Threonine Kinase 1	Protein Coding	53	"colorectal cancer", caner	2	35	1.17	0.271523	0.39	0.907734
C1QA	TLR2	Toll Like Receptor 2	Protein Coding	50	"colorectal cancer"	1	60	1.14	0.649997	0.65	0.330624
C1QA	CTNNB1	Catenin Beta 1	Protein Coding	53	"colorectal cancer", caner	2	21	1.14	0.649997	0.55	0.918572
C1QA	KRAS	KRAS Proto-Oncogene, GTPase	Protein Coding	51	"colorectal cancer"	1	10	1.14	0.649997	0.48	0.796013
C1QA	CCND1	Cyclin D1	Protein Coding	52	"colorectal cancer", caner	2	32	1.14	0.649997	0.48	0.882969
C1QA	AXIN2	Axin 2	Protein Coding	48	"colorectal cancer"	1	4	1.14	0.649997	0.48	0.284017
SLC40A1	AKT1	AKT Serine/Threonine Kinase 1	Protein Coding	53	"colorectal cancer", caner	2	35	1.14	0.468655	0.77	0.907734
SLC40A1	TP53	Tumor Protein P53	Protein Coding	52	"colorectal cancer"	1	13	1.14	0.468655	0.41	0.728475
SLC40A1	SMAD4	SMAD Family Member 4	Protein Coding	50	"colorectal cancer", caner	2	28	1.14	0.468655	0.4	0.822522
SLC40A1	TNF	Tumor Necrosis Factor	Protein Coding	50	"colorectal cancer", caner	2	140	1.14	0.468655	0.4	0.70409
SLC40A1	PMS1	PMS1 Homolog 1, Mismatch Repair System Component	Protein Coding	41	"colorectal cancer"	1	15	1.14	0.468655	0.26	0.288076
JCHAIN	KRAS	KRAS Proto-Oncogene, GTPase	Protein Coding	51	"colorectal cancer"	1	10	1.04	0.484214	0.57	0.796013
JCHAIN	EPCAM	Epithelial Cell Adhesion Molecule	Protein Coding	47	"colorectal cancer"	1	11	1.04	0.484214	0.54	0.119629
JCHAIN	AKT1	AKT Serine/Threonine Kinase 1	Protein Coding	53	"colorectal cancer", caner	2	35	1.04	0.484214	0.52	0.907734
JCHAIN	PIK3CA	Phosphatidylinositol-4,5-Bisphosphate 3-Kinase Catalytic Subunit Alpha	Protein Coding	53	"colorectal cancer"	1	27	1.04	0.484214	0.43	0.643946
JCHAIN	SRC	SRC Proto-Oncogene, Non-Receptor Tyrosine Kinase	Protein Coding	51	"colorectal cancer"	1	63	1.04	0.484214	0.39	0.920265
IGLV1-40	IL1B	Interleukin 1 Beta	Protein Coding	47	"colorectal cancer", caner	2	111	0.98	0	0.62	0.818391
IGLV1-40	CEACAM5	CEA Cell Adhesion Molecule 5	Protein Coding	41	"colorectal cancer", caner	2	145	0.98	0	0.43	0.214896
IGLV1-40	CEACAM3	CEA Cell Adhesion Molecule 3	Protein Coding	41	"colorectal cancer"	1	372	0.98	0	0.38	0.545778
IGLV1-40	CD8A	CD8a Molecule	Protein Coding	46	"colorectal cancer"	1	943	0.98	0	0.31	0.542626
IGLV1-40	CD274	CD274 Molecule	Protein Coding	44	"colorectal cancer"	1	208	0.98	0	0.25	0.68571
C15orf48	BAX	BCL2 Associated X, Apoptosis Regulator	Protein Coding	48	"colorectal cancer"	1	46	0.96	0.355643	0.57	0.829566
C15orf48	MT-CO1	Mitochondrially Encoded Cytochrome C Oxidase I	Protein Coding	34	"colorectal cancer"	1	38	0.96	0.355643	0.43	0
C15orf48	MT-CYB	Mitochondrially Encoded Cytochrome B	Protein Coding	32	"colorectal cancer"	1	43	0.96	0.355643	0.41	0
C15orf48	MT-CO2	Mitochondrially Encoded Cytochrome C Oxidase II	Protein Coding	34	"colorectal cancer"	1	45	0.96	0.355643	0.41	0
C15orf48	TCF3	Transcription Factor 3	Protein Coding	45	"colorectal cancer"	1	206	0.96	0.355643	0.3	0.185556
IGLL5	KRAS	KRAS Proto-Oncogene, GTPase	Protein Coding	51	"colorectal cancer"	1	10	0.95	0.3274	0.52	0.796013
IGLL5	BRAF	B-Raf Proto-Oncogene, Serine/Threonine Kinase	Protein Coding	53	"colorectal cancer"	1	12	0.95	0.3274	0.48	0.796012
IGLL5	AKT1	AKT Serine/Threonine Kinase 1	Protein Coding	53	"colorectal cancer", caner	2	35	0.95	0.3274	0.47	0.907734
IGLL5	PIK3CA	Phosphatidylinositol-4,5-Bisphosphate 3-Kinase Catalytic Subunit Alpha	Protein Coding	53	"colorectal cancer"	1	27	0.95	0.3274	0.39	0.643946
IGLL5	TGFBR2	Transforming Growth Factor Beta Receptor 2	Protein Coding	50	"colorectal cancer"	1	29	0.95	0.3274	0.39	0.612367
IGLV3-21	IL1B	Interleukin 1 Beta	Protein Coding	47	"colorectal cancer", caner	2	111	0.85	0	0.66	0.818391
IGLV3-21	CD274	CD274 Molecule	Protein Coding	44	"colorectal cancer"	1	208	0.85	0	0.27	0.68571
IGLV3-21	CD8A	CD8a Molecule	Protein Coding	46	"colorectal cancer"	1	943	0.85	0	0.17	0.542626
IGLV3-21	CD83	CD83 Molecule	Protein Coding	38	"colorectal cancer"	1	1768	0.85	0	0.04	0.440444
IGLV3-21	BAG3	BAG Cochaperone 3	Protein Coding	44	"colorectal cancer"	1	2577	0.85	0	0.03	0.291173
IGHG2	PIK3CA	Phosphatidylinositol-4,5-Bisphosphate 3-Kinase Catalytic Subunit Alpha	Protein Coding	53	"colorectal cancer"	1	27	0.78	0	0.44	0.643946
IGHG2	CTNNB1	Catenin Beta 1	Protein Coding	53	"colorectal cancer", caner	2	21	0.78	0	0.38	0.918572
IGHG2	HLA-A	Major Histocompatibility Complex, Class I, A	Protein Coding	47	"colorectal cancer", caner	2	356	0.78	0	0.35	0.000531311
IGHG2	KRAS	KRAS Proto-Oncogene, GTPase	Protein Coding	51	"colorectal cancer"	1	10	0.78	0	0.33	0.796013
IGHG2	CCND1	Cyclin D1	Protein Coding	52	"colorectal cancer", caner	2	32	0.78	0	0.33	0.882969
IGLV2-8	IL1B	Interleukin 1 Beta	Protein Coding	47	"colorectal cancer", caner	2	111	0.7	0	0.5	0.818391
IGLV2-8	ICAM1	Intercellular Adhesion Molecule 1	Protein Coding	50	"colorectal cancer", caner	2	289	0.7	0	0.25	0.200751
IGLV2-8	CD274	CD274 Molecule	Protein Coding	44	"colorectal cancer"	1	208	0.7	0	0.2	0.68571
IGLV2-8	CEACAM3	CEA Cell Adhesion Molecule 3	Protein Coding	41	"colorectal cancer"	1	372	0.7	0	0.17	0.545778
IGLV2-8	CD276	CD276 Molecule	Protein Coding	39	"colorectal cancer"	1	541	0.7	0	0.15	0.0341304
MS4A6A	TLR2	Toll Like Receptor 2	Protein Coding	50	"colorectal cancer"	1	60	0.65	0.340339	0.41	0.330624
MS4A6A	TCF4	Transcription Factor 4	Protein Coding	46	"colorectal cancer"	1	203	0.65	0.340339	0.3	0.863733
MS4A6A	ETS1	ETS Proto-Oncogene 1, Transcription Factor	Protein Coding	48	"colorectal cancer"	1	780	0.65	0.340339	0.21	0.792447
MS4A6A	CLU	Clusterin	Protein Coding	45	"colorectal cancer"	1	737	0.65	0.340339	0.17	0.294753
MS4A6A	EPHA1	EPH Receptor A1	Protein Coding	47	"colorectal cancer"	1	811	0.65	0.340339	0.12	0.344367
CAVIN2	CAV1	Caveolin 1	Protein Coding	48	"colorectal cancer"	1	537	0.46	0.319371	0.26	0.598499
CAVIN2	TMEFF2	Transmembrane Protein With EGF Like And Two Follistatin Like Domains 2	Protein Coding	40	"colorectal cancer"	1	568	0.46	0.319371	0.26	0.647193
CAVIN2	FAN1	FANCD2 And FANCI Associated Nuclease 1	Protein Coding	37	"colorectal cancer"	1	142	0.46	0.319371	0.17	0.284499
CAVIN2	PRKCA	Protein Kinase C Alpha	Protein Coding	51	"colorectal cancer"	1	1030	0.46	0.319371	0.12	0.894312
CAVIN2	IRS1	Insulin Receptor Substrate 1	Protein Coding	47	"colorectal cancer"	1	478	0.46	0.319371	0.11	0.33277
TMEM176B	E2F1	E2F Transcription Factor 1	Protein Coding	44	"colorectal cancer"	1	466	0.37	0.0888183	0.25	0.438453
TMEM176B	SETDB1	SET Domain Bifurcated Histone Lysine Methyltransferase 1	Protein Coding	42	"colorectal cancer"	1	281	0.37	0.0888183	0.14	0.661137
TMEM176B	KAT5	Lysine Acetyltransferase 5	Protein Coding	47	"colorectal cancer"	1	430	0.37	0.0888183	0.12	0.928873
TMEM176B	S100A11	S100 Calcium Binding Protein A11	Protein Coding	42	"colorectal cancer"	1	728	0.37	0.0888183	0.11	0.446876
TMEM176B	TMEM176A	Transmembrane Protein 176A	Protein Coding	34	"colorectal cancer"	1	5984	0.37	0.0888183	0.1	0.296122
IGLV2-14	CEACAM3	CEA Cell Adhesion Molecule 3	Protein Coding	41	"colorectal cancer"	1	372	0.31	0	0.17	0.545778
IGLV2-14	MUC20	Mucin 20, Cell Surface Associated	Protein Coding	38	"colorectal cancer"	1	578	0.31	0	0.16	0
IGLV2-14	HAVCR2	Hepatitis A Virus Cellular Receptor 2	Protein Coding	43	"colorectal cancer"	1	787	0.31	0	0.15	0.385299
IGLV2-14	GUCA2B	Guanylate Cyclase Activator 2B	Protein Coding	38	"colorectal cancer"	1	834	0.31	0	0.14	0.615636
IGLV2-14	CHFR	Checkpoint With Forkhead And Ring Finger Domains	Protein Coding	40	"colorectal cancer"	1	1822	0.31	0	0.03	0.420179
IGLV2-23	B2M	Beta-2-Microglobulin	Protein Coding	48	"colorectal cancer"	1	393	0.26	0	0.19	0
IGLV2-23	CD8A	CD8a Molecule	Protein Coding	46	"colorectal cancer"	1	943	0.26	0	0.15	0.542626
IGHV4-39	CEACAM3	CEA Cell Adhesion Molecule 3	Protein Coding	41	"colorectal cancer"	1	372	0.26	0	0.17	0.545778
IGHV4-39	GUCA2B	Guanylate Cyclase Activator 2B	Protein Coding	38	"colorectal cancer"	1	834	0.26	0	0.14	0.615636
IGHV4-39	SCNN1G	Sodium Channel Epithelial 1 Subunit Gamma	Protein Coding	46	"colorectal cancer"	1	1826	0.26	0	0.03	0.543044
IGHV4-39	ZNF572	Zinc Finger Protein 572	Protein Coding	31	"colorectal cancer"	1	1826	0.26	0	0.03	0.305864
IGHV4-39	EFCAB9	EF-Hand Calcium Binding Domain 9	Protein Coding	26	"colorectal cancer"	1	3021	0.26	0	0.02	0
PALM2AKAP2	EZR	Ezrin	Protein Coding	45	"colorectal cancer"	1	552	0.25	0.158408	0.15	0.806098
PALM2AKAP2	PPP2R1B	Protein Phosphatase 2 Scaffold Subunit Abeta	Protein Coding	47	"colorectal cancer"	1	221	0.25	0.158408	0.13	0.355528
PALM2AKAP2	FPGS	Folylpolyglutamate Synthase	Protein Coding	43	"colorectal cancer"	1	480	0.25	0.158408	0.11	0.474872
PALM2AKAP2	PPP2R1A	Protein Phosphatase 2 Scaffold Subunit Aalpha	Protein Coding	47	"colorectal cancer"	1	556	0.25	0.158408	0.1	0.897445
PALM2AKAP2	PRKACA	Protein Kinase CAMP-Activated Catalytic Subunit Alpha	Protein Coding	51	"colorectal cancer"	1	1228	0.25	0.158408	0.05	0.887535
IGHA2	MUC5AC	Mucin 5AC, Oligomeric Mucus/Gel-Forming	Protein Coding	38	"colorectal cancer"	1	207	0.23	0	0.13	0
IGHA2	B2M	Beta-2-Microglobulin	Protein Coding	48	"colorectal cancer"	1	393	0.23	0	0.11	0
IGHA2	HLA-G	Major Histocompatibility Complex, Class I, G	Protein Coding	44	"colorectal cancer"	1	408	0.23	0	0.11	0.183558
IGHA2	CD276	CD276 Molecule	Protein Coding	39	"colorectal cancer"	1	541	0.23	0	0.1	0.0341304
IGHA2	TXN	Thioredoxin	Protein Coding	45	"colorectal cancer"	1	655	0.23	0	0.1	0.656874
IGLV3-19	B2M	Beta-2-Microglobulin	Protein Coding	48	"colorectal cancer"	1	393	0.21	0	0.2	0
IGLV3-19	KRT18P42	Keratin 18 Pseudogene 42	Pseudogene	9	"colorectal cancer"	1	3021	0.21	0	0.02	0
IGLC7	B2M	Beta-2-Microglobulin	Protein Coding	48	"colorectal cancer"	1	393	0.13	0	0.1	0
IGLC7	FOXA1	Forkhead Box A1	Protein Coding	43	"colorectal cancer", caner	2	1687	0.13	0	0.04	0.529049
IGLC7	HLA-DRB1	Major Histocompatibility Complex, Class II, DR Beta 1	Protein Coding	47	"colorectal cancer", caner	2	1266	0.13	0	0.04	0.00988308
IGLC7	HLA-DQA1	Major Histocompatibility Complex, Class II, DQ Alpha 1	Protein Coding	43	"colorectal cancer"	1	1556	0.13	0	0.02	0.00413296
IGLC7	HLA-DPB1	Major Histocompatibility Complex, Class II, DP Beta 1	Protein Coding	44	"colorectal cancer"	1	3021	0.13	0	0.01	0.00340046
MS4A7	MECOM	MDS1 And EVI1 Complex Locus	Protein Coding	47	"colorectal cancer"	1	1556	0.09	0.298983	0.05	0.421842
MS4A7	CUX1	Cut Like Homeobox 1	Protein Coding	44	"colorectal cancer"	1	1696	0.09	0.298983	0.05	0.728504
MS4A7	RUNX1	RUNX Family Transcription Factor 1	Protein Coding	48	"colorectal cancer"	1	2435	0.09	0.298983	0.03	0.491055
MS4A7	MS4A5	Membrane Spanning 4-Domains A5	Protein Coding	31	"colorectal cancer"	1	1826	0.09	0.298983	0.03	0.263025
MS4A7	ITGB2	Integrin Subunit Beta 2	Protein Coding	50	"colorectal cancer"	1	2309	0.09	0.298983	0.03	0.714501
REP15	GNG11	G Protein Subunit Gamma 11	Protein Coding	38	"colorectal cancer"	1	1624	0.06	0.417396	0.04	0.633307
REP15	ATF6	Activating Transcription Factor 6	Protein Coding	47	"colorectal cancer"	1	4517	0.06	0.417396	0.03	0.471452
REP15	POU2F1	POU Class 2 Homeobox 1	Protein Coding	44	"colorectal cancer"	1	4612	0.06	0.417396	0.03	0.742542
REP15	PPFIBP1	PPFIA Binding Protein 1	Protein Coding	40	"colorectal cancer"	1	5984	0.06	0.417396	0.01	0.597293
REP15	RAB5A	RAB5A, Member RAS Oncogene Family	Protein Coding	45	"colorectal cancer"	1	2420	0.06	0.417396	0.01	0.777011
IGLC3	HLA-DRB1	Major Histocompatibility Complex, Class II, DR Beta 1	Protein Coding	47	"colorectal cancer", caner	2	1266	0.06	0	0.04	0.00988308
IGLC3	HLA-DQA1	Major Histocompatibility Complex, Class II, DQ Alpha 1	Protein Coding	43	"colorectal cancer"	1	1556	0.06	0	0.02	0.00413296
IGLC3	HLA-DPB1	Major Histocompatibility Complex, Class II, DP Beta 1	Protein Coding	44	"colorectal cancer"	1	3021	0.06	0	0.01	0.00340046
IGLC3	HLA-DMB	Major Histocompatibility Complex, Class II, DM Beta	Protein Coding	41	"colorectal cancer"	1	3021	0.06	0	0.01	0.333618
IGLC3	HLA-DRB5	Major Histocompatibility Complex, Class II, DR Beta 5	Protein Coding	40	"colorectal cancer"	1	3021	0.06	0	0.01	0
IGLV3-9	KRT18P42	Keratin 18 Pseudogene 42	Pseudogene	9	"colorectal cancer"	1	3021	0.02	0	0.02	0
